# Supplementary material for: Social ecology of artisanal sand mining in the Niger River around Bamako, Mali
Source: PLoS One. 2025 Jan 30;20(1):e0318029. doi: 10.1371/journal.pone.0318029 (PMC11781661; doi:10.1371/journal.pone.0318029)
Supplement: S2 File — Column D: Usine Toch is in the Excel file listed as Baguineda. (XLSX) [file pone.0318029.s002.xlsx]

## Sheet: 3French_Mali Farmer+Fisher+S...
start_2	end	1 Questionnaire ID & Accord sur la protection des données	2Nomdelacommunauté	3 Lieu (GPS)	_3 Lieu (GPS)_latitude	_3 Lieu (GPS)_longitude	_3 Lieu (GPS)_altitude	_3 Lieu (GPS)_precision	4 Lieu (GPS) manuel	5 Nom	6 Numéro de téléphone	7Sexe	8 Âge	9 Années de scolarité / plus haut niveau d'éducation	10 Taille du ménage (famille nuclaire)	11 Êtes-vous un agriculteur ?	12 Pourquoi non plus?	13 Depuis combien d'années ?	14 Combien de champs cultivez-vous ?	23 La taille de votre champ a-t-elle changé au cours des 10 dernières années ?	24 Comment et pourquoi ?	25 Qui est propriétaire des champs que vous cultivez ?	26 Quelle est la sécurité de vos droits d'accès ?	28 Quelles sont les difficultés de l'agriculture ?	29 Êtes-vous pêcheur ?	30 Pourquoi non plus?	31 Depuis combien d'années ?	32 Gardez-vous ou vendez-vous le poisson ?	32 Gardez-vous ou vendez-vous le poisson ?/Garder	32 Gardez-vous ou vendez-vous le poisson ?/Vendre	32 Gardez-vous ou vendez-vous le poisson ?/Les deux	32 Gardez-vous ou vendez-vous le poisson ?/Autre	33 Où vendez-vous?	34 Quelles espèces de poissons pêchez-vous ?	35 Quelle quantité pêchez-vous (saison sèche et saison des pluies) ?	38 Quels est le prix par kg ?	36 L'espèce et/ou la quantité ont-elles changé au fil du temps ?	37 Pourquoi ?	39 Êtes-vous propriétaire ou locataire du bateau de pêche ?	40 Combien payez-vous ?	41 Le louez-vous à d'autres pêcheurs ou à des mineurs de sable ?	42 À quel prix ?	43 Engagez-vous de la main-d'œuvre pour la pêche ?	44 Combien payez-vous ?	45 Quelles sont les difficultés de la pêche ?	46 Êtes-vous mineur de sable?	47 Pourquoi non plus?	48 Depuis combien d'années ?	49 Avez-vous eu un autre emploi avant ? Si oui, lequel ?
2022-02-21 10:06:40	2022-02-21 14:04:40	1	Baguineda	12.6379005 -7.8034757 320.8 6.75	12.6379	-7.80348	320.8	6.75	Sand mining site			Masculin	53	Arabic class 6 ans	10	Oui		25	1	Non		State Opub	He is seen as a stranger because he was born in Mopti and is mainly fisher, so no good rights. If he doesn't pay, they take the field.	Fertilizer availability	Oui		His speciality, since 1972	Les deux	0	0	1	0	Bamako, or people from Bamako come to buy	Different, big ones	Fish stocks are diminishing, rainy season more:, dry season 2-3 kg/jour		Oui	All species going down, don't know why	Propriétaire		Oui	Only to sand miners, per boat 1500 per voyage, 2 per day -> 2500 cfa or 3000	Non		Stock reduced	Oui		1992	Fishing
2022-02-21 14:05:36	2022-02-21 15:27:02	2	Baguineda	12.6378841 -7.8032396 262.5 6.72	12.6379	-7.80324	262.5	6.72	Sand mining pit			Masculin	36	12 ans (bac)	9	Oui		30 years	1	Non		Sa famille, herited	Good	Fertilizer + chemicals expensive on market and difficult to get from state, insects in water destroy crops	Non																					Oui		10	Non
2022-02-22 08:03:19	2022-02-22 11:03:33	3	Baguineda	12.6378472 -7.8034506 337.88720703125 5.002	12.6378	-7.80345	337.887	5.002	Sand mining site			Masculin	46	Coran school 8years	14	Non									Oui		Since he is 8	Les deux	0	0	1	0	Bamako	Nana salen korokoto taibe bama woloudjegue monogo tigi	80kg per day, changes		Oui	Went down because too many people do it and they don't respect the rules, they use nets which also catch little fish.	Propriétaire		Oui	5000 cfa per month to other fishers (small pirogue), sand miners: 3 days (6 trips) working for him (he pays the fuel), 4th day for themselves	Oui	2 ppl in the morning, paid per year 200000cfa	Doesn't have fridge, so has to sell rapidly, often to a low price. Some days low kg.	Oui		15 years	Only fishing
2022-02-22 11:18:45	2022-02-22 12:13:32	4	Baguineda	12.6378323 -7.8034176 335.2264404296875 4.424	12.6378	-7.80342	335.226	4.424				Masculin	22	6 years	3	Non									Oui		12 years	Les deux	0	0	1	0	Here or surrounding	All (see 3)	4-10kg (if little, consumed at home)		Oui	Reduced, because everyone does it now	Locataire	Per month 4000			Non		Plastic pollution vertreibt Fische. Animal in water cuts off hook. Market	Oui		3 years	Yes, used to drive trucks
2022-02-22 13:03:05	2022-02-22 13:42:41	5	Baguineda	12.6378557 -7.80338 350.6241455078125 3.9	12.6379	-7.80338	350.624	3.9	Sw site			Masculin	55	Coran school 15	10	Oui		Whole life	5	Oui	Reduced because of not enough money	Some for him, some for wife, some for family	Garantueed	Insects destroy harvest. Materials to protect	Non																					Non
2022-02-22 15:02:24	2022-02-22 15:29:48	6	Baguineda	12.6378154 -7.8033594 354.14453125 4.288	12.6378	-7.80336	354.145	4.288	Sw site			Masculin	70	0	11	Non									Oui		50 years	Les deux	0	0	1	0	People from Bamako come here to buy it	All	Day 5-6 kg				Propriétaire		Non		Non		Not much fish, but there is a dam -> less water, less fish	Non
2022-02-23 09:00:24	2022-02-23 10:40:12	7	Baguineda	12.6377232 -7.8065148 304.6 4.3	12.6377	-7.80651	304.6	4.3	Epinard field			Féminin	62	4 years	7	Oui		5	2	Oui	Increases	Belongs to dad and to so from Bamako	Dad secure. Other one not at all	Many. Body pain	Non																					Je l'étais	Used to collect sand from next to pirogues and sell, but market down, stopped 5 years ago. Used to get 500-1000 cfa per day
2022-02-23 11:33:43	2022-02-23 20:16:07	8	Baguineda	12.6358423 -7.8004034 318.8 4.54	12.6358	-7.8004	318.8	4.54				Féminin	30	0	6	Oui		4	4	Oui	Increases	Factory nearby bought all land	None, can be sucked any time. If she had secure land she would only do agric (no sw, bc hard)	Land security. No water from canal sometimes in dry season	Non																					Je l'étais	Market down, worked 15 years collecting sand around boats, stopped 4 years ago
2022-02-23 13:57:19	2022-02-23 14:57:00	9	Baguineda	12.6378088 -7.803384 330.9 4.94	12.6378	-7.80338	330.9	4.94	Sw site			Masculin	30	14	7	Oui		20	2	Non		His	Issue. Everything is being sold	Fertilizer price fixed by state, rice sickness	Non																					Oui		2001	School
2022-02-24 11:01:08	2022-02-24 11:35:47	10	Baguineda	12.637585 -7.8031885 283.4 96.0	12.6376	-7.80319	283.4	96				Féminin	40	0	9	Non									Non																					Oui		10	No
2022-02-24 11:39:43	2022-02-24 12:55:46	11	Baguineda	12.637874 -7.8020814 283.4 4.55	12.6379	-7.80208	283.4	4.55				Masculin	40	13	5	Oui		5	3	Oui	Increased abit good harvest increased bad harvest less	Him	Good	Fertilizer price very high, tripled in the last year	Non																					Oui		2000	Since 1990 pirogue building, still doing it
2022-02-24 14:20:41	2022-02-24 14:43:19	12	Baguineda	12.6378238 -7.8032967 321.8 4.84	12.6378	-7.8033	321.8	4.84	Sw site			Masculin	40	0, coran school	4	Non									Oui		Whole life	Les deux	0	0	1	0	Here or other side of river	Carpe, bama	See next	2000 low, 15-20000 high, carpe: kg 2000, bama 1750 kg	Oui	Reduced every year, doesn't know why, some fishers stopped	Locataire	5000 cfa per month			Non		Difficult to find Köder	Non
2022-03-05 09:57:27	2022-03-05 10:53:20	13	Gouni	12.8715718 -7.5377545 293.7 4.266	12.8716	-7.53775	293.7	4.266				Masculin	69	9	9	Oui		6 yo	1	Oui	This year first time 5, before 2-3	Him	Good	Lack of rain, lack of chemical fertilizer	Non																					Oui		6-7 years	Only agric
2022-03-05 10:53:55	2022-03-05 11:28:59	14	Gouni	12.8715903 -7.5376797 299.4 4.82	12.8716	-7.53768	299.4	4.82				Masculin	38	6	6	Oui		31	1	Non		For village chief	No, can take it anyway anytime	Rainy season lack of rain	Non																					Oui		2	Only agric
2022-03-05 11:44:13	2022-03-05 12:17:24	15	Gouni	12.8697433 -7.5385187 289.7 4.32	12.8697	-7.53852	289.7	4.32				Masculin	69	4	9	Oui		All life	1	Non		Him	Secure	Water (machine not always working), materials	Non																					Non
2022-03-05 13:32:42	2022-03-05 14:01:54	16	Gouni	12.8715796 -7.5377744 235.0 4.95	12.8716	-7.53777	235	4.95				Masculin	49	9	4	Oui		All life	2	Non		Family	Good	Fertilizer lack, dependency on rainfall	Non																					Oui		15	Only agric
2022-03-05 14:17:50	2022-03-05 14:48:50	17	Gouni	12.8716553 -7.5377092 313.1 4.68	12.8717	-7.53771	313.1	4.68				Masculin	40	Coran 20 ans	6	Oui		30	1	Oui	Increased	Him	Secure	Materials	Non																					Oui		19	Agric
2022-03-05 14:48:57	2022-03-05 18:14:22	18	Gouni	12.8716773 -7.5377271 311.1 4.866	12.8717	-7.53773	311.1	4.866				Masculin	28	9	2	Oui		5	3	Oui	Increased	Family	Secure	Materials	Non																					Oui		4	School
2022-03-06 09:04:59	2022-03-06 09:39:14	19	Gouni	12.873122 -7.5382547 301.3 4.8	12.8731	-7.53825	301.3	4.8				Masculin	55	0	8	Oui		All life	3	Oui	Neighbor took his land	His	Now secure	Materials, fertilizer expensive	Oui		Since he's 10	Les deux	0	0	1	0	Gouni	Carpe, Kongkong, bama	1kg now, 4-5kg in rainy season	1000 cfa per day now	Oui	Everything down, because here are no little plants where fish hide, further down more fish	Autre	He doesn't work with pirogues, all by feet			Non		Big fishers with many nets block way of fish to the sides of the river	Non
2022-03-06 10:06:55	2022-03-06 10:27:49	19a	Gouni	12.8715319 -7.5377556 283.8 4.58	12.8715	-7.53776	283.8	4.58				Masculin	55	0	15	Oui		All life	1	Oui	Increased every year	Him	Secure	Fertilizer	Non																					Non
2022-03-06 10:47:36	2022-03-06 11:28:54	20	Gouni	12.8715899 -7.5376765 305.6 4.8	12.8716	-7.53768	305.6	4.8				Féminin	31	10	3	Oui		4-5	1	Non		Her	Good	Materials, fertilizer	Non																					Oui		3	Yes, agriculture
2022-03-06 12:57:34	2022-03-06 13:18:08	21	Gouni	12.8715674 -7.5375526 306.0 4.983	12.8716	-7.53755	306	4.983				Féminin	27	10	9	Oui		3-4	1	Non		Her/her family	Secure	When it's getting too hot (April May)	Non																					Non
2022-03-07 09:49:18	2022-03-07 11:29:49	22	Katibougou	12.9116072 -7.5211265 296.1 4.85	12.9116	-7.52113	296.1	4.85				Masculin	55	0	11	Non									Non																					Oui		More than 20 years	before loading ben
2022-03-07 10:28:21	2022-03-07 11:30:10	23	Katibougou	12.9116076 -7.5210757 289.8 4.8	12.9116	-7.52108	289.8	4.8				Masculin	30	11	10	Non									Non																					Oui		4	School
2022-03-07 10:46:51	2022-03-07 11:31:00	24	Katibougou	12.9116127 -7.521038 289.9 4.82	12.9116	-7.52104	289.9	4.82				Masculin	45	0	7	Non									Non																					Oui		22	Commerce to Senegal
2022-03-07 11:10:18	2022-03-07 11:28:34	25	Katibougou	12.9115941 -7.5211313 296.1 4.2	12.9116	-7.52113	296.1	4.2				Masculin	25	14	8	Non									Non																					Oui		9	School
2022-03-07 11:42:16	2022-03-07 12:22:36	26	Katibougou	12.9115879 -7.5211102 288.2 4.4	12.9116	-7.52111	288.2	4.4				Masculin	46	0	7	Non									Non																					Oui		22	Ecole coranique
2022-03-07 12:22:52	2022-03-07 12:53:32	27	Katibougou	12.9115836 -7.521082 288.2 4.45	12.9116	-7.52108	288.2	4.45				Masculin	50	0	14	Non									Non																					Oui		22	Factory (which closed) already then he had workers who did sw
2022-03-07 12:53:36	2022-03-07 14:03:02	28	Katibougou	12.9116241 -7.5211039 297.7 3.96	12.9116	-7.5211	297.7	3.96				Masculin	46	4	6	Oui		As a kid, in the village in rainy season	3	Oui	Went down, lands sold to rich people	Village	No	Fertilizer	Non																					Oui		18	Repair moto
2022-03-13 09:51:22	2022-03-13 11:14:09	29	KalabanCoro	12.568702 -8.0350869 307.9 5.0	12.5687	-8.03509	307.9	5				Masculin	26	0, 2y coran school	1	Non									Non																					Oui		10	Yes, agric
2022-03-13 10:19:02	2022-03-13 11:13:55	30	KalabanCoro	12.5687323 -8.0350519 307.9 5.0	12.5687	-8.03505	307.9	5				Féminin	21	0	2	Non									Non																					Oui		3	Nothing
2022-03-13 11:40:45	2022-03-13 12:00:46	31	KalabanCoro	12.5687748 -8.0351284 285.9 4.9	12.5688	-8.03513	285.9	4.9				Féminin	27	8	5	Non									Non																					Oui		1	Nothing
2022-03-13 12:01:50	2022-03-13 12:20:55	32	KalabanCoro	12.5687299 -8.0351024 289.8 4.58	12.5687	-8.0351	289.8	4.58				Féminin	23	6	2	Non									Non																					Oui		2	Nothing
2022-03-13 12:21:08	2022-03-13 12:37:24	33	KalabanCoro	12.5686988 -8.035099 313.0 4.916	12.5687	-8.0351	313	4.916				Féminin	22	0	1	Non									Non																					Oui		3	Agric (went back once to help with harvest, not since)
2022-03-13 13:15:21	2022-03-13 13:52:59	34	KalabanCoro									Masculin	29	0	4	Non									Non																					Oui		9	Agric with parents
2022-03-15 12:13:43	2022-03-15 13:31:49	35	Dangassa	12.1466712 -8.2125905 325.5 4.94	12.1467	-8.21259	325.5	4.94				Masculin	57	Ecole coranique 12 ans	13	Oui		48	4	Oui	Augmenter pour le rendement	Pour lui	Pas de securite pour champ 4 faute de l'urbanisme et de route	La pluviometrie et l'angrais	Non																					Non
2022-03-15 13:51:44	2022-03-15 17:21:19	36	Dangassa	12.1419804 -8.207467 364.9 4.85	12.142	-8.20747	364.9	4.85				Masculin	36	Ecole 4 ans	5	Oui		15	5	Oui	Raison economique	Oui	Securite	Eau materielle	Non																					Non
2022-03-15 17:26:10	2022-03-15 17:52:02	37	Dangassa	12.1465679 -8.2125251 339.9 4.6	12.1466	-8.21253	339.9	4.6				Masculin	43	Ecole coranique 10 ans	7	Oui		33	3	Oui	Taille a augmenter Rendement et pauvrete du sol par angrais	Lui	Garentie	Matrielles et Des intrants agricoles	Non																					Non
2022-03-16 09:04:57	2022-03-16 10:06:13	38	Dangassa	12.1646464 -8.222097 330.5 4.883	12.1646	-8.2221	330.5	4.883				Masculin	48	Ecole 2	2	Non									Non																					Oui		31	Ecole, avant extraction du Sable a gouni et Baguineda
2022-03-16 10:35:20	2022-03-16 12:40:47	39	Dangassa	12.1640513 -8.2221029 296.8 4.96	12.1641	-8.2221	296.8	4.96				Masculin	62	Non	24	Oui		30	4	Oui	Augmenter pour rendement economique	Lui meme	Securite	Une maladie qui attaque les troncs d'orange qui duminie le rendement et intrant agricoles	Non																					Non
2022-03-16 12:40:50	2022-03-16 13:45:27	40	Dangassa	12.1649498 -8.2251165 321.2 5.0	12.1649	-8.22512	321.2	5				Masculin	50	Non	9	Oui		40	3	Oui	Augmenté, enfants grandit aident plus, plus d'enfants	Someone, not paid	No	Engrais	Non																					Oui		20 ans, In dry season	Only agric
2022-03-16 14:01:00	2022-03-16 17:27:09	41	Dangassa	12.1645947 -8.2226394 332.9 4.68	12.1646	-8.22264	332.9	4.68				Masculin	51	Non	8	Non									Non																					Oui		27	Oui
2022-03-16 19:59:33	2022-03-16 21:04:35	42	Dangassa						Chez la famille de Ibrahim			Masculin	62	Ecole coranique 1 annee	11	Oui		50	5	Oui	Augmenter pour raison economique car le nombre de famille augmente	Lui meme	Securite	Materielle et intrants agricoles	Non																					Oui		10 ans	Oui agriculture et jardinage
2022-03-17 08:12:00	2022-03-17 09:15:23	43	Dangassa	12.1467917 -8.2124293 339.4 5.0	12.1468	-8.21243	339.4	5				Féminin	27	Pas ecole	6	Oui		10	4	Oui	Augmenter pour le rendement	Lui même	Sécurité	Matériels, semences et intrants agricoles	Non																					Oui		10 ans	Non
2022-03-21 08:49:40	2022-03-21 10:12:18	44	KalabanCoro	12.5657973 -8.0342837 327.7 4.7	12.5658	-8.03428	327.7	4.7				Masculin	60	0	12	Je l'étais	No money								Non																					Oui		20	Commerce
2022-03-21 10:12:20	2022-03-21 10:54:29	45	KalabanCoro	12.5643896 -8.0340615 318.2 4.56	12.5644	-8.03406	318.2	4.56				Masculin	49	0	19	Non									Non																					Oui		31	Sold juice, started hère as piroguier for 8 ans
2022-03-21 11:09:47	2022-03-21 11:45:10	46	KalabanCoro	12.5686809 -8.0350866 318.2 4.9	12.5687	-8.03509	318.2	4.9				Masculin	30	0	5	Non									Je l'étais	Not much fish																				Oui		8	Fisher
2022-03-21 12:02:15	2022-03-21 12:31:29	47	KalabanCoro	12.5674755 -8.0350689 342.7 4.78	12.5675	-8.03507	342.7	4.78				Féminin	35	0	9	Je l'étais	Recolte wasnt good, so she came to Bamako								Non																					Oui		5 months	Agric
2022-03-21 12:52:08	2022-03-21 13:15:00	48	KalabanCoro	12.5683607 -8.0353645 333.6 4.9	12.5684	-8.03536	333.6	4.9				Féminin	37	0	1	Je l'étais	No good health								Non																					Oui		6	Agric
2022-03-30 09:13:45	2022-03-30 10:55:35	49	Gouni	12.8716257 -7.5377333 292.7 4.92	12.8716	-7.53773	292.7	4.92				Masculin	31	9 ans école française	3	Oui		Depuis a bas âge	2	Non		Tonton la famille de sa maman	Pas de sécurité parceque a tout moment on peut nous retiré	Rendement agricoles faute de pluie et intrants agricoles	Non																					Oui		3 ans	Oui jardinage
2022-03-30 10:11:09	2022-03-31 09:12:16	50	Gouni	12.8717762 -7.537811 261.3 4.94	12.8718	-7.53781	261.3	4.94				Masculin	30	6 ans école française	3	Oui		21	2	Oui	Augmenter les revenus agricoles	Lui même	Sécurité	Intrants agricoles	Non																					Oui		6 ans	Oui remplissage de benne avec pelle manuelle
2022-03-30 10:56:21	2022-03-30 11:13:44	51	Gouni	12.8716201 -7.5377082 299.0 4.84	12.8716	-7.53771	299	4.84				Masculin	39	13 ans	1	Oui		30	3	Oui	Rendement agricoles et de familles	Lui même	Sécurité	Matériels et intrants agricoles	Non																					Non
2022-03-30 11:13:56	2022-03-30 11:28:23	52	Gouni	12.8716423 -7.5377548 293.9 4.4	12.8716	-7.53775	293.9	4.4				Masculin	39	École coranique 3ans	5	Oui		30	3	Oui	Augmentation de ménage	Lui même	Sécurité	Intrants agricoles et faute d'abondance de pluie	Non																					Non
2022-03-30 11:45:18	2022-03-30 12:15:59	53	Gouni	12.8717084 -7.5378047 290.2 4.08	12.8717	-7.5378	290.2	4.08				Masculin	49	4 ans	10	Oui		35	4	Oui	Augmentation de ménage	Lui même	Sécurité car c'est héritage	Matériels et intrants agricoles faute de pluie	Oui		40	Les deux	0	0	1	0	Gouni et environnant	Tineni,conconni,carpe,crocoro,bama,ballani, capitaines etccc	5 kg pendant la saison secs et 7ou 8 kg pendant hivernage	2000 et 3000 par kg car le prix dépend de l'espèce de poisson	Oui	Diminuer chaque année	Locataire	3500 f par mois			Non		Mangue de poisson et diable sur le fleuve	Non
2022-03-30 12:16:06	2022-03-30 12:45:58	54	Gouni	12.8716327 -7.5376948 310.0 5.0	12.8716	-7.53769	310	5				Masculin	63	Non	7	Oui		50	2	Oui	Augmentation de ménage	Lui même	Sécurité	Matériels et intrants agricoles	Oui		45	Les deux	0	0	1	0	Gouni et Koulikoro	Tape Balla bama Zara fini, tigui,dodo,samou,nana,tineni,etcc	1 kg et demi pendant la saison secs et 10 kg pendant la saison des pluies	Le prix varie 1250 a 3000 selon espèces	Oui	Selon moi il ya pas de poisson maintenant	Autre	La pirogue est pour une association pour alimenter leur poisson et le m'en profiter pour faire ma peche	Non		Non		Matériels et rareté des poissons	Non
2022-03-30 13:23:19	2022-03-30 13:40:48	55	Gouni	12.8716953 -7.5377436 321.2 4.8	12.8717	-7.53774	321.2	4.8				Masculin	30	4 école française	6	Oui		20	3	Oui	Augmentation de ménage	Lui même	Sécurité	Intrants agricoles et matériels la terre est très pauvre	Non																					Non
2022-03-30 13:40:52	2022-03-30 14:15:38	56	Gouni	12.8716367 -7.5377434 305.2 4.88	12.8716	-7.53774	305.2	4.88				Masculin	29	7 ans école française	4	Oui		17 ans	5	Oui	Augmentation de ménage et pauvreté des terres	Lui même	Sécurité	Matériels et intrants agricoles	Non																					Oui		5 ans	Oui agriculture
2022-03-30 14:24:41	2022-03-30 15:01:14	57	Gouni	12.8716087 -7.5377107 313.9 4.5	12.8716	-7.53771	313.9	4.5				Masculin	28	11 ans école française	4	Oui		15	3	Oui	Augmenter du nombre de ménages	Lui même	Sécurité	Matériels de travail et intrants	Non																					Oui		5 ans	Non
2022-03-31 08:19:34	2022-03-31 08:51:31	58	Gouni	12.8716745 -7.5377035 266.7 3.9	12.8717	-7.5377	266.7	3.9				Masculin	40	2 ans école française	6	Oui		30	3	Oui	Augmentation de ménage	Lui même	Sécurité	Intrants agricoles et nouvelle technique de culture	Non																					Oui		10	Non
2022-03-31 09:12:21	2022-03-31 09:53:12	59	Gouni	12.8716856 -7.5377018 271.6 4.883	12.8717	-7.5377	271.6	4.883				Masculin	36	9 ans école française	4	Oui		30	2	Oui	La famille augmenter aussi	Oui	Sécurité	Terre est pauvre dont il faut des intrants agricoles pour la fertilité du sol	Non																					Oui		4	Non
2022-03-31 09:53:15	2022-03-31 10:19:44	60	Gouni	12.8716772 -7.5377088 278.8 4.82	12.8717	-7.53771	278.8	4.82				Masculin	40	Pas scolarisé	9	Oui		28	1	Je ne sais pas.		Location	Pas de sécurité	Matériels, intrants agricoles et la terre nous appartient pas	Non																					Oui		5	Non
2022-03-31 10:20:00	2022-04-03 11:37:24	61	Gouni	12.871666 -7.537704 278.5 4.95	12.8717	-7.5377	278.5	4.95	Gouni			Masculin	40	3 ans école française	12	Oui		30	3	Je ne sais pas.		Lui même	Sécurité	Intrants agricoles et la pluviométrie incomplet	Non																					Oui		5	Oui mais agriculture
2022-04-02 11:33:54	2022-04-02 12:10:28	62	Baguineda	12.6376215 -7.8029036 334.7 4.88	12.6376	-7.8029	334.7	4.88				Féminin	65	École coranique 15 ans	7	Non									Oui		40	Les deux	0	0	1	0	Baguineda Bamako	Salé,wouloudjeke,table,konkon etcc	2 a 3 kg pendant la saison secs et 10 a 15 kg pendant la saison des pluies	1250 a 3000	Oui	Le nombre de pêcheurs augmenter	Propriétaire		Non		Non		Rareté des poissons si non pourquoi laisse la pêche et devient mineurs de sable	Oui		6	Non
2022-04-03 08:51:09	2022-04-03 10:52:06	63	Baguineda	12.6377852 -7.8032846 291.2 4.8	12.6378	-7.80328	291.2	4.8				Masculin	38	École coranique 14 ans	9	Oui		4 ans	1	Oui	Ménage à augmenter	Location 25000f par ans	Pas de sécurité	Intrants agricoles	Non																					Oui		6	Non
2022-04-03 09:30:01	2022-04-03 10:10:40	63a	Baguineda	12.6377421 -7.8032655 312.6 4.16	12.6377	-7.80327	312.6	4.16				Masculin	28	Non	4	Oui		20	1	Oui	Manque de moyens car la terre est pauvre de nutriments	Lui même	Sécurité	Rareté des pluies et la pluie ne terminé pas la saison des pluies	Non																					Oui		6	Non
2022-04-03 10:11:00	2022-04-03 10:50:58	63b	Baguineda	12.637703 -7.8031373 351.3 5.0	12.6377	-7.80314	351.3	5				Masculin	44	Non	6	Non									Non																					Oui		Depuis 2008	Non
2022-04-03 10:52:21	2022-04-03 12:18:23	63c	Baguineda	12.6378034 -7.8032395 309.4 4.44	12.6378	-7.80324	309.4	4.44				Masculin	48	5 ans école française	9	Non									Non																					Oui		23	Non
2022-04-05 10:06:56	2022-04-05 10:49:27	64	Dangassa	12.1646731 -8.2229748 310.0 4.9	12.1647	-8.22297	310	4.9				Masculin	55	Non	11	Oui		45	2	Oui	La famille augmenter et la terre devient de plus en plus pauvres	Lui même	Sécurité	Matériels et intrants agricoles	Non																					Oui		26	Non
2022-04-05 20:30:50	2022-04-05 21:15:51	65	Dangassa	12.1471128 -8.2122468 396.9 4.5	12.1471	-8.21225	396.9	4.5				Masculin	49	Non	8	Oui		30	4	Oui	La terre n'est plus fertile	Lui même	Sécurité	Manque de fonds et matériels agricoles	Non																					Non
2022-04-06 16:59:43	2022-04-06 17:20:25	66	Dangassa	12.1470287 -8.2122503 346.0 4.58	12.147	-8.21225	346	4.58				Masculin	38	École coranique 20	8	Oui		30	4	Oui	Augmentation de ménage et la terre n'est plus comme avant	Lui même	Sécurité	Matériels et intrants agricoles	Non																					Non
2022-04-06 21:14:51	2022-04-06 22:11:38	67	Dangassa	12.1470472 -8.2117121 364.3 4.9	12.147	-8.21171	364.3	4.9				Masculin	40	9 ans école française	10	Oui		30	1	Oui	Ménage augmenter aussi	Lui même	Sécurité	Matériels et intrants agricoles et les produits pour traiter les semis	Oui		30	Les deux	0	0	1	0	Dangassa et bancoumana	Salé,tabe,cosso,balan,Sara,coro,fono,fana etcc	5 a 6 kg pendant la saison et 30 a plus pendant la saison des pluies	Le prix dépend de l'espèce car sale est vendu à 2500f et les autres 1750f et 1250f	Oui	Due au machine exploité au fleuve qui dégrade tout au fleuve	Propriétaire		Non		Non		Les filets qui peuvent attrapé de gros poissons qui nous cause des problèmes	Oui		15	Non
2022-04-06 22:12:58	2022-04-06 22:27:51	68	Dangassa	12.1470589 -8.2118999 357.7 4.26	12.1471	-8.2119	357.7	4.26				Masculin	45	École coranique 11 ans	10	Oui		25	4	Oui	Augmenter parce que la famille augmenter aussi	Lui même	Sécurité	Matériels et intrants agricoles les produits utilisés au champ	Non																					Non
2022-04-07 08:06:08	2022-04-07 08:25:45	69	Dangassa	12.1475549 -8.2112796 288.4 4.733	12.1476	-8.21128	288.4	4.733				Masculin	38	10 ans école française	7	Oui		25	4	Oui	La terre ne répond pas assez	Lui même	Sécurité	Intrants agricoles et rareté de p!uie	Non																					Non
2022-04-12 08:28:41	2022-04-12 09:03:21	70	Baguineda	12.6377656 -7.8033975 303.4 4.62	12.6378	-7.8034	303.4	4.62				Féminin	21	École coranique 7 ans	3	Oui		2	1	Non		Pas lui même je travaille avant que le propriétaire en a besoin	Pas sécurité	Le prix intrants agricoles et carburant sont augmentés	Non																					Oui		6	Non
2022-04-12 09:03:26	2022-04-12 09:44:16	71	Baguineda	12.637824 -7.8033424 310.9 4.86	12.6378	-7.80334	310.9	4.86				Masculin	35	École coranique 6 ans	3	Oui		20	4	Oui	Ménage augmenter	Lui même	Sécurité	Intrants agricoles et matériels	Non																					Oui		25 ans	Non
2022-04-12 11:02:36	2022-04-12 11:25:43	72	Baguineda	12.6378385 -7.8033779 308.6 4.7	12.6378	-7.80338	308.6	4.7				Masculin	32	Non	4	Non									Non																					Oui		9 ans	Non
2022-04-12 13:04:11	2022-04-12 14:20:14	73	Baguineda	12.6378292 -7.8033884 305.6 5.0	12.6378	-7.80339	305.6	5				Féminin	18	École coranique 2 ans	3	Non									Non																					Oui		8	Oui vente d'orange et banane
2022-04-13 10:27:29	2022-04-13 10:55:34	74	Baguineda	12.6378643 -7.8033424 301.1 4.7	12.6379	-7.80334	301.1	4.7	Baguineda			Féminin	36	Pas d'école	7	Non									Non																					Oui		10	Oui vente de nourriture
2022-04-13 10:59:52	2022-04-13 11:29:54	75	Baguineda	12.6378343 -7.8031941 305.7 4.72	12.6378	-7.80319	305.7	4.72				Masculin	31	12 ans école française	4	Non									Non																					Oui		2	Oui boucherie
2022-04-13 11:30:52	2022-04-13 11:55:59	76	Baguineda	12.6379947 -7.8031906 287.4 4.8	12.638	-7.80319	287.4	4.8				Masculin	32	Cours du soir	3	Non									Non																					Oui		4	Non
2022-04-13 16:09:16	2022-04-13 16:38:36	77	Baguineda	12.6378755 -7.8033777 356.7 4.76	12.6379	-7.80338	356.7	4.76				Féminin	16	Non	2	Non									Non																					Oui		3	Petite commerce
2022-04-14 08:20:58	2022-04-15 16:48:40	78	Baguineda	12.637781 -7.8033649 300.3 4.92	12.6378	-7.80336	300.3	4.92				Masculin	28	École française 9 ans	1	Non									Non																					Oui		3	Non
2022-04-14 12:50:51	2022-04-14 13:32:09	78a	Baguineda	12.6378719 -7.8032985 308.6 4.9	12.6379	-7.8033	308.6	4.9				Masculin	28	Non	4	Oui		18	3	Oui	Famille augmenter aussi	Lui même	Sécurité	Pluie et intrants agricoles	Non																					Oui		6	Non
2022-04-15 16:29:44	2022-04-15 16:49:25	79	Dangassa	12.1600215 -8.2381866 346.3 4.9	12.16	-8.23819	346.3	4.9				Masculin	40	11 école française	7	Oui		25	3	Oui	La famille a augmenter et la terre est pauvre	Lui même	Sécurité	Intrants agricoles	Non																					Non
2022-04-15 16:52:13	2022-04-15 20:52:18	81	Dangassa	12.1473017 -8.2128083 318.0 4.4	12.1473	-8.21281	318	4.4				Masculin	44	Non	13	Oui		Depuis a bas âge	5	Oui	Recolte diminuer chaque année	Lui même	Sécurité	Matériels et infinité des pluies	Non																					Non
2022-04-16 13:34:40	2022-04-16 14:07:32	82	Dangassa	12.1446951 -8.2154116 328.2 5.0	12.1447	-8.21541	328.2	5				Masculin	31	Non	8	Oui		10	2	Oui	Aime l'agriculture	Lui même	Sécurité	Matériels et intrants agricoles infinité des pluies	Non																					Non
2022-04-16 16:16:30	2022-04-16 16:33:06	83	Dangassa	12.144686 -8.2154303 341.3 4.533	12.1447	-8.21543	341.3	4.533				Masculin	35	École coranique 6 ans	4	Oui		20	3	Oui	La famille augmente aussi	Lui même	Sécurité	Intrants agricoles et matériels	Non																					Non
2022-04-16 16:42:40	2022-04-16 17:09:57	84	Dangassa	12.1468508 -8.2116563 383.2 4.983	12.1469	-8.21166	383.2	4.983				Masculin	57	Non	18	Oui		54	5	Oui	La famille augmenter et rendement diminuer	Lui même	Sécurité	Matériels et intrants agricoles	Non																					Non
2022-04-16 21:23:30	2022-04-16 21:50:32	85	Dangassa	12.1469806 -8.2125314 349.3 4.966	12.147	-8.21253	349.3	4.966				Masculin	57	Non	13	Oui		50	4	Oui	Augmenter les revenus agricoles	Lui même	Sécurité	Matériels et intrants agricoles	Non																					Non
2022-04-16 22:36:47	2022-04-16 23:04:42	86	Dangassa	12.1474713 -8.2126987 350.6 4.8	12.1475	-8.2127	350.6	4.8				Féminin	65	Non	11	Oui		58	3	Oui	Parceque la récolte est bonne donc j'augmente pour gagner plus	Lui même	Sécurité	Matériels et intrants agricoles, problème de l'eau pour le jardin	Non																					Non
2022-05-08 09:47:58	2022-05-08 10:08:23	87	Dangassa	12.1646687 -8.2210715 335.6 5.0	12.1647	-8.22107	335.6	5				Masculin	65	Pas ecole	12	Oui		40	4	Je ne sais pas.		Oui	Sécurité	Intrants agricoles car la terre est pauvre	Non																					Non
2022-05-08 10:40:37	2022-05-08 11:05:18	88	Dangassa	12.1558859 -8.2293804 353.0 4.96	12.1559	-8.22938	353	4.96				Masculin	38	École coranique 3 ans	5	Oui		20	2	Oui	Famille augmente	Lui même	Sécurité	Intrants agricoles	Oui		30	Les deux	0	0	1	0	Dangassa marché	Taibe,sale,konkon,etcc	3 kg de poisson par jour pendant la saison secs et 10 kg pendant la saison des pluies	1000f a 1500f jusqu'à 3000f	Oui	Barrage et utilisation machine de l'or	Propriétaire		Oui	On charge et vendre a eux même obligatoire	Non		Matériels de pêche	Non
2022-05-08 11:06:54	2022-05-08 11:34:01	89	Dangassa	12.156305 -8.2291433 343.8 4.4	12.1563	-8.22914	343.8	4.4				Masculin	40	Pas ecole	7										Oui		30	Les deux	0	0	1	0	Dangassa et Bamako	Salé,bama,Tonton,colowoule,manogo,taibe,polo,sonson,balan, wouloudjeke	28 kg de poisson poisson salé un jour pendant la saison secs et plus 100 kg souvent pendant la saison des pluies	1250 f ,2000,3000,3500f	Oui	Espèce taibe entraîne de diminuer de plus en plus	Propriétaire		Oui	Chaque 3 voyage et le 4 voyage c'est pour le propriétaire de pirogue	Non		Matériels de pêche sont très chère sur le marché	Non
2022-05-08 11:34:11	2022-05-08 13:12:09	90	Dangassa	12.156166 -8.2291862 354.1 4.983	12.1562	-8.22919	354.1	4.983				Masculin	25	4 ans	3	Non									Non																					Oui		14 ans	Non
2022-05-08 13:12:50	2022-05-08 13:33:53	91	Dangassa	12.1562401 -8.2294815 336.0 4.94	12.1562	-8.22948	336	4.94				Masculin	39	Pas ecole	11	Oui		17 ans	4	Oui	Ménage augmenter aussi et la terre est pauvre	Lui même	Sécurité	Intrants agricoles et la saison des pluies inachevée	Non																					Non
2022-05-08 13:34:19	2022-05-08 13:51:10	92	Dangassa	12.1562233 -8.2294466 329.3 4.8	12.1562	-8.22945	329.3	4.8				Masculin	37	Pas d'école	7	Non									Oui		27	Les deux	0	0	1	0	Dangassa et environnant	Salé,bama,konkon,taibe,	1 ou 2 kg de poisson par jour pendant la saison secs et 5 ou 6 de poisson pendant la saison des pluies	750f ,1000,1500,2000,3000 et 3500f selon les espèces	Oui	Taibe diminuer un peu	Propriétaire		Oui	Oui pour chaque 4 voyage un voyage c'est pour moi	Non		Rareté des poissons pendant la saison secs	Non
2022-05-15 10:55:53	2022-05-15 11:29:52	93	Baguineda	12.6379042 -7.8032948 280.1 4.75	12.6379	-7.80329	280.1	4.75				Masculin	42	Non	12	Non									Non																					Oui		2006	Non
2022-05-17 10:13:32	2022-05-17 10:30:46	94	Gouni	12.8716014 -7.5377473 315.9 4.92	12.8716	-7.53775	315.9	4.92	Gouni			Masculin	38	École coranique 11ans	9	Oui		30	2	Oui	Famille augmenter	Lui même	Sécurité	Matériels de travaille et intrants agricoles, semences, rareté des produits chimiques contre les vecteurs destructeur des semis	Non																					Non
2022-05-17 10:35:03	2022-05-17 11:01:40	95	Gouni	12.8716392 -7.5376968 309.8 4.62	12.8716	-7.5377	309.8	4.62	Gouni			Masculin	30	École 1997 a 2010	5	Oui		25	4	Je ne sais pas.		Lui même	Sécurité	Intrants agricoles et infinité de pluie	Non																					Oui		3 ans	Oui pelle
2022-05-17 11:01:48	2022-05-17 11:13:35	96	Gouni	12.8716329 -7.5377086 323.8 4.64	12.8716	-7.53771	323.8	4.64	Gouni			Masculin	47	Pas d'école	9	Oui		40	2	Oui	La famille augmenter aussi	Lui même	Sécurité	Intrants agricoles et matériels de travaille	Non																					Non
2022-05-17 11:27:02	2022-05-17 11:42:20	97	Gouni	12.8715541 -7.5377681 328.8 5.0	12.8716	-7.53777	328.8	5	Gouni			Masculin	59	Non	11	Oui		50	2	Non		Lui même	Sécurité	Matériels de travail et intrants agricoles	Non																					Non
2022-05-17 11:42:30	2022-05-17 21:29:06	98	Gouni	12.8715544 -7.5377726 318.2 4.98	12.8716	-7.53777	318.2	4.98	Gouni			Masculin	35	École française 11ans	7	Oui		29	1	Non		Lui même	Sécurité	La terre est pauvre	Non																					Non
2022-05-17 12:12:01	2022-05-17 12:26:51	99	Gouni	12.8716643 -7.5377097 316.3 4.96	12.8717	-7.53771	316.3	4.96	Gouni			Masculin	55	Non	13	Oui		40	4	Oui	Ta terre est pauvre	Location	Pas de sécurité	Après faute de pluie,on note des intrants agricoles et matériels de travail	Non																					Non
[truncated: 133 more columns]

## Sheet: GroupAgric
Quelle(s) culture(s) pratiquez-vous ?	Quelle est la taille de votre champ?	Irriguerez-vous le champ ?	Irriguerez-vous le champ ? /Oui	Irriguerez-vous le champ ? /Non	Irriguerez-vous le champ ? /Précisez	Comment irriguerez-vous votre champ?	Gardez-vous ou vendez-vous la récolte ? (Ratio %)	Gardez-vous ou vendez-vous la récolte ? (Ratio %)/Garder	Gardez-vous ou vendez-vous la récolte ? (Ratio %)/Vendre	Gardez-vous ou vendez-vous la récolte ? (Ratio %)/Les deux	Gardez-vous ou vendez-vous la récolte ? (Ratio %)/Autre	Où vendez-vous la recolte?	À quel prix?	Quels sont les rendements [unité] ?	_index	_parent_table_name	_parent_index	PartentID_Questionnaire ID	_submission__id	_submission__uuid	_submission__submission_time	_submission__validation_status	_submission__notes	_submission__status	_submission__submitted_by	_submission__tags
Rice	0.5 hectare	Oui	1	0	0	Canal, paid monthly 30000 cfa, reduced fertilizer price, for his field 3 sack 45000 total	Garder	1	0	0	0			35-40 sac á 100kg (with husk)	1	3French_Mali Farmer+Fisher+SandMiner	1	1	142864643	102c22ca-d0a9-4bab-9980-b69a100de499	2022-02-21 17:17:45			submitted_via_web
Rice + maize (wet season), rice + veg (beans, salad, onion etc) (dry season)	3 hectares	Oui	1	0	0	Canal, 75000 for the year all	Les deux	0	0	1	0	Here, ppl from Bamako come	Bag of rice (5kg) 35000	80 bag à 5kg per hectare, but after machine 55 bags to sell, 2x per year	2	3French_Mali Farmer+Fisher+SandMiner	2	2	142864645	3046d03d-0151-492a-beae-bea081e14018	2022-02-21 17:17:45			submitted_via_web
15 Quelle(s) culture(s) pratiquez-vous ?	16 Quelle est la taille de votre champ?	17 Irriguerez-vous le champ ?	17 Irriguerez-vous le champ ? /Oui	17 Irriguerez-vous le champ ? /Non	17 Irriguerez-vous le champ ? /Précisez	18 Comment irriguerez-vous votre champ?	19 Gardez-vous ou vendez-vous la récolte ?	19 Gardez-vous ou vendez-vous la récolte ?/Garder	19 Gardez-vous ou vendez-vous la récolte ?/Vendre	19 Gardez-vous ou vendez-vous la récolte ?/Les deux	19 Gardez-vous ou vendez-vous la récolte ?/Autre	20 Où vendez-vous la recolte?	21 À quel prix (--> revenues)?	22 Quels sont les rendements [unité] ?	_index	_parent_table_name	_parent_index	PartentID_Questionnaire ID	_submission__id	_submission__uuid	_submission__submission_time	_submission__validation_status	_submission__notes	_submission__status	_submission__submitted_by	_submission__tags
Maize	In total 4 fields 60, 8 hecatres	Non	0	1	0		Les deux	0	0	1	0	Bamako	5kg sack: 17500-20000-22000	This year 85 sack to sell	1	3French_Mali Farmer+Fisher+SandMiner_21.02	3	5	143089953	04ed4995-0263-4269-8d3b-0adb8af8cb4a	2022-02-22 18:21:02			submitted_via_web
Rice	2 hectares	Non	0	1	0		Garder	1	0	0	0			120-130 5kg sac	2	3French_Mali Farmer+Fisher+SandMiner_21.02	3	5	143089953	04ed4995-0263-4269-8d3b-0adb8af8cb4a	2022-02-22 18:21:02			submitted_via_web
Cotton	15 hectares	Non	0	1	0		Vendre	0	1	0	0	Bamako cmdt (buys all cotton)	265cfs le kilo	14t	3	3French_Mali Farmer+Fisher+SandMiner_21.02	3	5	143089953	04ed4995-0263-4269-8d3b-0adb8af8cb4a	2022-02-22 18:21:02			submitted_via_web
Sorghum	1.5 hec	Non	0	1	0		Garder	1	0	0	0			Little house	4	3French_Mali Farmer+Fisher+SandMiner_21.02	3	5	143089953	04ed4995-0263-4269-8d3b-0adb8af8cb4a	2022-02-22 18:21:02			submitted_via_web
Jardins: eggplant, patates, salad	0.5 hectares	Oui	1	0	0	Own well	Les deux	0	0	1	0	Bamako			5	3French_Mali Farmer+Fisher+SandMiner_21.02	3	5	143089953	04ed4995-0263-4269-8d3b-0adb8af8cb4a	2022-02-22 18:21:02			submitted_via_web
15 Quelle(s) culture(s) pratiquez-vous ?	16 Quelle est la taille de votre champ?	17 Irriguerez-vous le champ ?	17 Irriguerez-vous le champ ? /Oui	17 Irriguerez-vous le champ ? /Non	17 Irriguerez-vous le champ ? /Précisez	18 Comment irriguerez-vous votre champ?	19 Gardez-vous ou vendez-vous la récolte ?	19 Gardez-vous ou vendez-vous la récolte ?/Garder	19 Gardez-vous ou vendez-vous la récolte ?/Vendre	19 Gardez-vous ou vendez-vous la récolte ?/Les deux	19 Gardez-vous ou vendez-vous la récolte ?/Autre	20 Où vendez-vous la recolte?	21 À quel prix (--> revenues)?	22 Quels sont les rendements [unité] ?	_index	_parent_table_name	_parent_index	PartentID_Questionnaire ID	_submission__id	_submission__uuid	_submission__submission_time	_submission__validation_status	_submission__notes	_submission__status	_submission__submitted_by	_submission__tags
Epinard	20m2	Oui	1	0	0	Pump	Les deux	0	0	1	0	Bamako	1 sac 5kg 5000cfa	4-6 every month	1	3French_Mali Farmer+Fisher+SandMiner_22.02	1	7	144763812	4f035ead-07b1-408f-9ec2-a6a43b01baf4	2022-03-04 16:37:40			submitted_via_web
Lettuce, mente	20m2	Oui	1	0	0	Pump	Les deux	0	0	1	0	Bamako	Lettuce 3-4 pieces 500 cfa, mente 500cfa per little field (around 15 plants)	Lettuce per month 20, mente 20 plants	2	3French_Mali Farmer+Fisher+SandMiner_22.02	1	7	144763812	4f035ead-07b1-408f-9ec2-a6a43b01baf4	2022-03-04 16:37:40			submitted_via_web
Epinard, patates, onion, tomatoes	>0,5 hec	Oui	1	0	0	Pump from small canal	Les deux	0	0	1	0	Bamako comes here	Epinard 5kg bag 3500-5000cfa, onion kg 1050-2500, tomatoes 1 Holzeinheit12500cfa x3	Epinard 17 bags, onion 20 bags of 5kg bag (70kg onion), 10 Einheiten	3	3French_Mali Farmer+Fisher+SandMiner_22.02	2	8	144763815	17dd35c3-395f-4f32-a8f3-3221a63712dc	2022-03-04 16:37:41			submitted_via_web
Rice in wet season. Onion in dry season	0.25	Oui	1	0	0	Canal	Garder	1	0	0	0			20-30 sac á 5kg rice, 30 sac à 5kg	4	3French_Mali Farmer+Fisher+SandMiner_22.02	3	9	144763820	9ce6e487-f69d-435f-965a-cc7810d95719	2022-03-04 16:37:42			submitted_via_web
Maize	0,5hec	Non	0	1	0		Garder	1	0	0	0			30 sac à 5kg	5	3French_Mali Farmer+Fisher+SandMiner_22.02	3	9	144763820	9ce6e487-f69d-435f-965a-cc7810d95719	2022-03-04 16:37:42			submitted_via_web
Onion, rice, maize	0,5 h rice, 2,5 maize, onion 0,25h	Précisez	0	0	1	Mz rain, rest yes	Garder	1	0	0	0			Riz 40-45 sac á 5kg with husk, 70 sack, 30-40 sack	6	3French_Mali Farmer+Fisher+SandMiner_22.02	5	11	144763825	524210fe-c2ce-46a4-909d-1facb5523983	2022-03-04 16:37:43			submitted_via_web
15 Quelle(s) culture(s) pratiquez-vous ?	16 Quelle est la taille de votre champ?	17 Arrosez-vous le champ ?	17 Arrosez-vous le champ ? /Oui	17 Arrosez-vous le champ ? /Non	17 Arrosez-vous le champ ? /Précisez	18 Comment arrosez-vous votre champ?	19 Gardez-vous ou vendez-vous la récolte ?	19 Gardez-vous ou vendez-vous la récolte ?/Garder	19 Gardez-vous ou vendez-vous la récolte ?/Vendre	19 Gardez-vous ou vendez-vous la récolte ?/Les deux	19 Gardez-vous ou vendez-vous la récolte ?/Autre	20 Où vendez-vous la recolte?	21 À quel prix (--> revenues)?	22 Quels sont les rendements [unité] ?	_index	_parent_table_name	_parent_index	PartentID_Questionnaire ID	_submission__id	_submission__uuid	_submission__submission_time	_submission__validation_status	_submission__notes	_submission__status	_submission__submitted_by	_submission__tags
Millet, beans, peanut, sesame, maize	2-5 years, this year 5	Non	0	1	0		Garder	1	0	0	0				1	3French_Mali Farmer+Fisher+SandMiner_04.03	1	13	144907924	d3941960-4f36-4aff-9b92-3fb446af49ef	2022-03-05 18:14:30			submitted_via_web
Groundnut, beans, maize	1 hectare	Non	0	1	0		Garder	1	0	0	0				2	3French_Mali Farmer+Fisher+SandMiner_04.03	2	14	144907925	a9e0a855-d97c-4f83-a4e7-0949b9e64bc2	2022-03-05 18:14:30			submitted_via_web
Here garden (mit Prof1): Salad, mente, gombo, onion, planted orange, further out field with family millet, sometimes maize, beans	0,25 hectare (in total 1 hectare, gives it out to friends)	Oui	1	0	0	Pump from river	Les deux	0	0	1	0	Koulikoro	Salad 3-5 pieces 200 cfa, 7 harvests per year (3 in dry season, 4 in rainy season), 125-150000 cfa; gombo 1 per year 1-2 sack 5000(rainy season)-10000(dry season)cfa per sack, onion 1 per year, 2 sack de 100kg, 1 kg 400 cfa		3	3French_Mali Farmer+Fisher+SandMiner_04.03	3	15	144907927	e40842e6-45fc-4da4-97ac-08645420b1d2	2022-03-05 18:14:30			submitted_via_web
Rice half, millet beans half	1 hectare	Non	0	1	0		Garder	1	0	0	0				4	3French_Mali Farmer+Fisher+SandMiner_04.03	4	16	144907928	f1019191-0120-4c70-8195-673b0f9ede2c	2022-03-05 18:14:31			submitted_via_web
Millet	5-6 hectares	Non	0	1	0		Garder	1	0	0	0				5	3French_Mali Farmer+Fisher+SandMiner_04.03	4	16	144907928	f1019191-0120-4c70-8195-673b0f9ede2c	2022-03-05 18:14:31			submitted_via_web
Millet, maize	1 hectare	Non	0	1	0		Garder	1	0	0	0				6	3French_Mali Farmer+Fisher+SandMiner_04.03	5	17	144907930	6010ea85-e6a1-41b9-adc1-9a2684a2de5b	2022-03-05 18:14:32			submitted_via_web
Millet, groundnut, couscous	4 hectares (2 1,5 0,5)	Non	0	1	0		Garder	1	0	0	0			Doesn't know	7	3French_Mali Farmer+Fisher+SandMiner_04.03	6	18	144907931	f4232c73-03b0-4f90-a7f2-ef5dc80820d2	2022-03-05 18:14:32			submitted_via_web
Rice, Millet, sorghum	Rice 1,5 hectare, millet 1 hectare, sorghum 0,5h	Non	0	1	0		Garder	1	0	0	0				8	3French_Mali Farmer+Fisher+SandMiner_04.03	7	19	145105025	b042c107-5804-4753-9cb5-6c8ccbd7bf48	2022-03-07 11:32:30			submitted_via_web
Maize, beans, sorghum, millet	9 hectares total, maize 2, sorghum 2,5, millet rest, beans intercropped in all fields	Non	0	1	0		Garder	1	0	0	0			Maize 15 sac de 100kg (bad harvest), sorghum 18 sac 100kg, millet 80 sac 100kg, beans 4-5sac	9	3French_Mali Farmer+Fisher+SandMiner_04.03	8	19a	145105027	bead8ee4-3530-40c7-bae3-7c045032b4f6	2022-03-07 11:32:31			submitted_via_web
Salad, onion, sellure, pepper	0,5h	Oui	1	0	0	Pump from river	Les deux	0	0	1	0	Koulikoro	Onion kg 225-250cfa, pepper every week 7500-10000 per big bucket x10, salad 4 pieces 200cfa, 25-30000 every months, celerie 25cfa per 3 branches every 2 weeks 2500-3000cfa	Onion 5kg sac 100kg once a year	10	3French_Mali Farmer+Fisher+SandMiner_04.03	9	20	145105031	fb7bb303-7a04-48ec-83f7-6a9187254b64	2022-03-07 11:32:31			submitted_via_web
Salade	0,25h	Oui	1	0	0	Pump river	Les deux	0	0	1	0	Koulikoro, Gouni to Koulikoro ppl	30-45 Tage, 4-5 pieces 200 cfa, 25-3000 cfa total		11	3French_Mali Farmer+Fisher+SandMiner_04.03	10	21	145105034	1ca2b58f-8ab9-482f-99e4-21440bb87610	2022-03-07 11:32:32			submitted_via_web
Gombo. Sorghum-bean. maize	Sorghum maize 1 h each, gombo 0,5h	Non	0	1	0		Garder	1	0	0	0			Beans 2 Kanister, sorghum 2 sac 100kg, maize 5 sac de 100kg, gombo 6 sac 50kg	12	3French_Mali Farmer+Fisher+SandMiner_04.03	17	28	146212654	382a60c7-22d7-447d-9aa8-517092eba386	2022-03-13 11:15:59			submitted_via_web
Riz	1,5	Non	0	1	0		Garder	1	0	0	0			45 55 sacs 100 kg	13	3French_Mali Farmer+Fisher+SandMiner_04.03	24	35	147397812	fca7309e-8bdf-43d0-aae2-6841a58ebc2d	2022-03-19 19:17:32			submitted_via_web
Mais	1,5	Non	0	1	0		Garder	1	0	0	0			17 25 sacs 50kg	14	3French_Mali Farmer+Fisher+SandMiner_04.03	24	35	147397812	fca7309e-8bdf-43d0-aae2-6841a58ebc2d	2022-03-19 19:17:32			submitted_via_web
Arachides	1	Non	0	1	0		Les deux	0	0	1	0	Dangassa	10000f*18	18 22 100kg	15	3French_Mali Farmer+Fisher+SandMiner_04.03	24	35	147397812	fca7309e-8bdf-43d0-aae2-6841a58ebc2d	2022-03-19 19:17:32			submitted_via_web
Orange garden	1/2 hectare	Oui	1	0	0	Machine a pompe -> self digged well	Les deux	0	0	1	0	Dangassa pour Bamako	3 a 8 100f 6 sacs de 100 kg par semaine		16	3French_Mali Farmer+Fisher+SandMiner_04.03	24	35	147397812	fca7309e-8bdf-43d0-aae2-6841a58ebc2d	2022-03-19 19:17:32			submitted_via_web
Oranges	1,5	Oui	1	0	0	Pompe et puit	Les deux	0	0	1	0	Dangassa pour Bamako	10 sacs de 100kg par semaine en raisin de 10000f pendant 1 a 2 mois		17	3French_Mali Farmer+Fisher+SandMiner_04.03	25	36	147397814	5c59c58e-f0eb-439f-a24e-779abbacf06b	2022-03-19 19:17:33			submitted_via_web
Riz	4	Non	0	1	0		Les deux	0	0	1	0	Dangassa pour Bamako	12500 par sac de 100kg a son	60	18	3French_Mali Farmer+Fisher+SandMiner_04.03	25	36	147397814	5c59c58e-f0eb-439f-a24e-779abbacf06b	2022-03-19 19:17:33			submitted_via_web
Mais	4	Non	0	1	0		Les deux	0	0	1	0	Dangassa	17500f par 100kg	55	19	3French_Mali Farmer+Fisher+SandMiner_04.03	25	36	147397814	5c59c58e-f0eb-439f-a24e-779abbacf06b	2022-03-19 19:17:33			submitted_via_web
Mil	3	Non	0	1	0		Les deux	0	0	1	0	Dangassa pour Bamako	15000 a17500	30	20	3French_Mali Farmer+Fisher+SandMiner_04.03	25	36	147397814	5c59c58e-f0eb-439f-a24e-779abbacf06b	2022-03-19 19:17:33			submitted_via_web
Anacarde	6	Oui	1	0	0	Pompe electric a puit	Les deux	0	0	1	0	Dangassa pour Bamako	300 a 500 par kg	20kg pour sac de 100kg	21	3French_Mali Farmer+Fisher+SandMiner_04.03	25	36	147397814	5c59c58e-f0eb-439f-a24e-779abbacf06b	2022-03-19 19:17:33			submitted_via_web
Coton	2	Non	0	1	0		Vendre	0	1	0	0	Dangassa pour l'etat	280f par kg	1tonne 300kg cette annee	22	3French_Mali Farmer+Fisher+SandMiner_04.03	26	37	147397815	c1233e89-5035-4dbc-a6f2-33b117a0e942	2022-03-19 19:17:33			submitted_via_web
Mais	3	Non	0	1	0		Garder	1	0	0	0			4tonnes	23	3French_Mali Farmer+Fisher+SandMiner_04.03	26	37	147397815	c1233e89-5035-4dbc-a6f2-33b117a0e942	2022-03-19 19:17:33			submitted_via_web
Mil	1	Non	0	1	0		Garder	1	0	0	0			5 sacs de 100kg	24	3French_Mali Farmer+Fisher+SandMiner_04.03	26	37	147397815	c1233e89-5035-4dbc-a6f2-33b117a0e942	2022-03-19 19:17:33			submitted_via_web
Riz	2	Non	0	1	0		Garder	1	0	0	0			20 sacs de 100kg avec son	25	3French_Mali Farmer+Fisher+SandMiner_04.03	28	39	147397817	ebdee1db-b671-4b9c-9ad6-455bec1bfa71	2022-03-19 19:17:35			submitted_via_web
Mais	2	Non	0	1	0		Garder	1	0	0	0			20 sacs de 100kg	26	3French_Mali Farmer+Fisher+SandMiner_04.03	28	39	147397817	ebdee1db-b671-4b9c-9ad6-455bec1bfa71	2022-03-19 19:17:35			submitted_via_web
Sorgho	1/2	Non	0	1	0		Garder	1	0	0	0			3 sacs de 100 kg	27	3French_Mali Farmer+Fisher+SandMiner_04.03	28	39	147397817	ebdee1db-b671-4b9c-9ad6-455bec1bfa71	2022-03-19 19:17:35			submitted_via_web
Orange	1,25h hectare	Oui	1	0	0	Pompe electrique avec fleuve	Les deux	0	0	1	0	Dangssa pour bamako	3 oranges a 100f	40 sacs de 100kg par une recolte dont 2 recolte par an	28	3French_Mali Farmer+Fisher+SandMiner_04.03	28	39	147397817	ebdee1db-b671-4b9c-9ad6-455bec1bfa71	2022-03-19 19:17:35			submitted_via_web
Mais	1	Non	0	1	0		Garder	1	0	0	0			2 sac 100kg	29	3French_Mali Farmer+Fisher+SandMiner_04.03	29	40	147397818	66de0ab2-b038-4e53-9b00-1f28d2f156bf	2022-03-19 19:17:35			submitted_via_web
Cotton	1hec	Non	0	1	0		Vendre	0	1	0	0	Dangassa pour bmk	1kg 250cfa	1t	30	3French_Mali Farmer+Fisher+SandMiner_04.03	29	40	147397818	66de0ab2-b038-4e53-9b00-1f28d2f156bf	2022-03-19 19:17:35			submitted_via_web
Arachide	1hect	Non	0	1	0		Garder	1	0	0	0			6sac 100kg	31	3French_Mali Farmer+Fisher+SandMiner_04.03	29	40	147397818	66de0ab2-b038-4e53-9b00-1f28d2f156bf	2022-03-19 19:17:35			submitted_via_web
Coton	1 hectare	Non	0	1	0		Vendre	0	1	0	0	Dangassa pour le gouvernement	280f par kg	818kg pour cette annee	32	3French_Mali Farmer+Fisher+SandMiner_04.03	31	42	147397820	2c914de9-e7d4-4e5b-8954-47541ad9184b	2022-03-19 19:17:37			submitted_via_web
Mais	1	Non	0	1	0		Garder	1	0	0	0			28 sacs de 100kg	33	3French_Mali Farmer+Fisher+SandMiner_04.03	31	42	147397820	2c914de9-e7d4-4e5b-8954-47541ad9184b	2022-03-19 19:17:37			submitted_via_web
Haricot	1 hectare	Non	0	1	0		Garder	1	0	0	0			150 kg	34	3French_Mali Farmer+Fisher+SandMiner_04.03	31	42	147397820	2c914de9-e7d4-4e5b-8954-47541ad9184b	2022-03-19 19:17:37			submitted_via_web
Sorgho	1 hectare et demi	Non	0	1	0		Garder	1	0	0	0			4 sacs de 100kg	35	3French_Mali Farmer+Fisher+SandMiner_04.03	31	42	147397820	2c914de9-e7d4-4e5b-8954-47541ad9184b	2022-03-19 19:17:37			submitted_via_web
Riz	1/2 hectare	Non	0	1	0		Garder	1	0	0	0			3 sacs de 100kg	36	3French_Mali Farmer+Fisher+SandMiner_04.03	31	42	147397820	2c914de9-e7d4-4e5b-8954-47541ad9184b	2022-03-19 19:17:37			submitted_via_web
Orange	1/4 hectare dont 4 pieds d'orange	Oui	1	0	0	Pompe electrique a puits	Les deux	0	0	1	0	Dangassa pour Bamako	3 ou 4 orange a 100f	10 sacs de 75kg par recolte	37	3French_Mali Farmer+Fisher+SandMiner_04.03	31	42	147397820	2c914de9-e7d4-4e5b-8954-47541ad9184b	2022-03-19 19:17:37			submitted_via_web
Riz	2 hectares	Non	0	1	0		Garder	1	0	0	0			14 sacs de 100kg	38	3French_Mali Farmer+Fisher+SandMiner_04.03	32	43	147397821	920ee918-39fc-4e02-99db-e362dd7017dd	2022-03-19 19:17:37			submitted_via_web
Aracides	1 et demi	Non	0	1	0		Les deux	0	0	1	0	Dangassa pour Bamako	250f a 300f par kg	10 sacs de 100 kg	39	3French_Mali Farmer+Fisher+SandMiner_04.03	32	43	147397821	920ee918-39fc-4e02-99db-e362dd7017dd	2022-03-19 19:17:37			submitted_via_web
Sorgho	1/2 hectare	Non	0	1	0		Garder	1	0	0	0			18 sacs de 100kg	40	3French_Mali Farmer+Fisher+SandMiner_04.03	32	43	147397821	920ee918-39fc-4e02-99db-e362dd7017dd	2022-03-19 19:17:37			submitted_via_web
Gombo	1/2 hectare	Non	0	1	0		Les deux	0	0	1	0	Dangassa pour Bamako	3 fruits a 50f et poudre vendu à 500f par kg	10 sacs de 25 kg dont 8 récoltes par mois jusqu'à 3 mois	41	3French_Mali Farmer+Fisher+SandMiner_04.03	32	43	147397821	920ee918-39fc-4e02-99db-e362dd7017dd	2022-03-19 19:17:37			submitted_via_web
15 Quelle(s) culture(s) pratiquez-vous ?	16 Quelle est la taille de votre champ?	17 Arrosez-vous le champ ?	17 Arrosez-vous le champ ? /Oui	17 Arrosez-vous le champ ? /Non	17 Arrosez-vous le champ ? /Précisez	18 Comment arrosez-vous votre champ?	19 Gardez-vous ou vendez-vous la récolte ?	19 Gardez-vous ou vendez-vous la récolte ?/Garder	19 Gardez-vous ou vendez-vous la récolte ?/Vendre	19 Gardez-vous ou vendez-vous la récolte ?/Les deux	19 Gardez-vous ou vendez-vous la récolte ?/Autre	20 Où vendez-vous la recolte?	21 À quel prix [unité et fréquence par an]?	22 Quels sont les rendements [unité et fréquence par an] ?	_index	_parent_table_name	_parent_index	PartentID_Questionnaire ID	_submission__id	_submission__uuid	_submission__submission_time	_submission__validation_status	_submission__notes	_submission__status	_submission__submitted_by	_submission__tags
Sorgho	1 hectare	Non	0	1	0		Garder	1	0	0	0			4 sacs de 100 kg	1	3French_Mali Farmer+Fisher+SandMiner_23.03	1	49	150077658	157de16a-6e7d-4b7f-9302-9e2d8aa4beec	2022-04-03 13:59:07			submitted_via_web
Petit mil	3 hectare	Non	0	1	0		Garder	1	0	0	0			14 sacs de 100 kg	2	3French_Mali Farmer+Fisher+SandMiner_23.03	1	49	150077658	157de16a-6e7d-4b7f-9302-9e2d8aa4beec	2022-04-03 13:59:07			submitted_via_web
Petit	4 hectares	Non	0	1	0		Garder	1	0	0	0			2 tonnes	3	3French_Mali Farmer+Fisher+SandMiner_23.03	2	50	150077661	f747a29c-c4bd-4b70-9c8e-33449f1f4114	2022-04-03 13:59:08			submitted_via_web
Sorgho	1 hectare	Non	0	1	0		Garder	1	0	0	0			5 sacs de 100kg	4	3French_Mali Farmer+Fisher+SandMiner_23.03	2	50	150077661	f747a29c-c4bd-4b70-9c8e-33449f1f4114	2022-04-03 13:59:08			submitted_via_web
Petit mil	6 hectares	Non	0	1	0		Garder	1	0	0	0			6 tonnes	5	3French_Mali Farmer+Fisher+SandMiner_23.03	3	51	150077663	d5fc6a06-69f7-413a-8f5f-292aff7a8124	2022-04-03 13:59:08			submitted_via_web
Sorgho	2 hectare et demi	Non	0	1	0		Garder	1	0	0	0			1 tonne	6	3French_Mali Farmer+Fisher+SandMiner_23.03	3	51	150077663	d5fc6a06-69f7-413a-8f5f-292aff7a8124	2022-04-03 13:59:08			submitted_via_web
Riz	1 hectare et demi	Non	0	1	0		Garder	1	0	0	0			Zéro faute de finition de pluie	7	3French_Mali Farmer+Fisher+SandMiner_23.03	3	51	150077663	d5fc6a06-69f7-413a-8f5f-292aff7a8124	2022-04-03 13:59:08			submitted_via_web
Petit mil	3 hectares	Non	0	1	0		Garder	1	0	0	0			2 tonnes et demi	8	3French_Mali Farmer+Fisher+SandMiner_23.03	4	52	150077666	7a979774-02a1-4aea-b5da-85d43ce6f8a2	2022-04-03 13:59:09			submitted_via_web
Mais	Demi hectare	Non	0	1	0		Garder	1	0	0	0			2 sacs de 100 kg	9	3French_Mali Farmer+Fisher+SandMiner_23.03	4	52	150077666	7a979774-02a1-4aea-b5da-85d43ce6f8a2	2022-04-03 13:59:09			submitted_via_web
Mil	Demi hectare	Non	0	1	0		Garder	1	0	0	0			Pas récoltes faute de finition de pluie de l'hivernage	10	3French_Mali Farmer+Fisher+SandMiner_23.03	4	52	150077666	7a979774-02a1-4aea-b5da-85d43ce6f8a2	2022-04-03 13:59:09			submitted_via_web
Petit mil	3 hectares	Non	0	1	0		Garder	1	0	0	0			1 tonne	11	3French_Mali Farmer+Fisher+SandMiner_23.03	5	53	150077668	159addf6-837d-493a-bb05-1c0feee1a774	2022-04-03 13:59:09			submitted_via_web
Sorgho	1 hectare	Non	0	1	0		Garder	1	0	0	0			2 sacs de 100kg faute de mauvaise saison	12	3French_Mali Farmer+Fisher+SandMiner_23.03	5	53	150077668	159addf6-837d-493a-bb05-1c0feee1a774	2022-04-03 13:59:09			submitted_via_web
Haricot	1 hectare	Non	0	1	0		Garder	1	0	0	0			1 sacs faute de mauvaise saison	13	3French_Mali Farmer+Fisher+SandMiner_23.03	5	53	150077668	159addf6-837d-493a-bb05-1c0feee1a774	2022-04-03 13:59:09			submitted_via_web
Mais	1 hectare	Non	0	1	0		Garder	1	0	0	0			Pas de récolte faute de mauvaise saison et intrants agricoles	14	3French_Mali Farmer+Fisher+SandMiner_23.03	5	53	150077668	159addf6-837d-493a-bb05-1c0feee1a774	2022-04-03 13:59:09			submitted_via_web
Petit mil	3 hectares	Non	0	1	0		Garder	1	0	0	0			1 tonnes	15	3French_Mali Farmer+Fisher+SandMiner_23.03	6	54	150077669	a7c228d0-ecfe-4878-8477-7e1650792149	2022-04-03 13:59:10			submitted_via_web
Sorgho	2 hectare	Non	0	1	0		Garder	1	0	0	0			5 sacs de 100 kg	16	3French_Mali Farmer+Fisher+SandMiner_23.03	6	54	150077669	a7c228d0-ecfe-4878-8477-7e1650792149	2022-04-03 13:59:10			submitted_via_web
Petit mil	7hectres	Non	0	1	0		Garder	1	0	0	0			7 sacs de 100kg	17	3French_Mali Farmer+Fisher+SandMiner_23.03	7	55	150077670	703aa791-eb27-4ca3-81ca-a12d7a98adc2	2022-04-03 13:59:10			submitted_via_web
Petit mil	4 hectares	Non	0	1	0		Garder	1	0	0	0			6 sacs de 100 kg	18	3French_Mali Farmer+Fisher+SandMiner_23.03	7	55	150077670	703aa791-eb27-4ca3-81ca-a12d7a98adc2	2022-04-03 13:59:10			submitted_via_web
Salade	10 m carre	Oui	1	0	0	Pompe électrique	Les deux	0	0	1	0	Gouni et Koulikoro	5 pieds a 200f	10000f par récolte	19	3French_Mali Farmer+Fisher+SandMiner_23.03	7	55	150077670	703aa791-eb27-4ca3-81ca-a12d7a98adc2	2022-04-03 13:59:10			submitted_via_web
Petit mil	1 hectare	Non	0	1	0		Garder	1	0	0	0			14 sacs de 100 kg	20	3French_Mali Farmer+Fisher+SandMiner_23.03	8	56	150077672	e09eef92-6680-4837-a895-5bc9ad6064d9	2022-04-03 13:59:11			submitted_via_web
Mais	1 hectare et demi	Non	0	1	0		Garder	1	0	0	0			5 sacs de 100 kg	21	3French_Mali Farmer+Fisher+SandMiner_23.03	8	56	150077672	e09eef92-6680-4837-a895-5bc9ad6064d9	2022-04-03 13:59:11			submitted_via_web
Sorgho	1/2 hectare	Non	0	1	0		Garder	1	0	0	0			4 sacs de 100kg	22	3French_Mali Farmer+Fisher+SandMiner_23.03	8	56	150077672	e09eef92-6680-4837-a895-5bc9ad6064d9	2022-04-03 13:59:11			submitted_via_web
Riz	1/2 hectare	Non	0	1	0		Garder	1	0	0	0			4 sacs de 100 kg	23	3French_Mali Farmer+Fisher+SandMiner_23.03	8	56	150077672	e09eef92-6680-4837-a895-5bc9ad6064d9	2022-04-03 13:59:11			submitted_via_web
Arachides	1/2 hectare	Non	0	1	0		Garder	1	0	0	0			3 sacs de 100 kg	24	3French_Mali Farmer+Fisher+SandMiner_23.03	8	56	150077672	e09eef92-6680-4837-a895-5bc9ad6064d9	2022-04-03 13:59:11			submitted_via_web
Sorgho	2 hectares	Non	0	1	0		Garder	1	0	0	0			15 sacs de 100 kg	25	3French_Mali Farmer+Fisher+SandMiner_23.03	9	57	150077674	3a57ad91-aaae-4630-b2ce-ac292d32128e	2022-04-03 13:59:11			submitted_via_web
Haricot	1 hectare	Non	0	1	0		Garder	1	0	0	0			5 bidons de 20 littre	26	3French_Mali Farmer+Fisher+SandMiner_23.03	9	57	150077674	3a57ad91-aaae-4630-b2ce-ac292d32128e	2022-04-03 13:59:11			submitted_via_web
Arachides	1 hectare	Non	0	1	0		Les deux	0	0	1	0	Gouni et Koulikoro	On mesure un sacs 40 kg dont un sac a 5000,f ou 7500f	Neant	27	3French_Mali Farmer+Fisher+SandMiner_23.03	9	57	150077674	3a57ad91-aaae-4630-b2ce-ac292d32128e	2022-04-03 13:59:11			submitted_via_web
Petit mil	7 hectares et demi	Non	0	1	0		Garder	1	0	0	0			7 tonnes	28	3French_Mali Farmer+Fisher+SandMiner_23.03	10	58	150077676	a8f4f6bc-94a6-4315-b307-d913217f859c	2022-04-03 13:59:12			submitted_via_web
Sorgho	2 hectares	Non	0	1	0		Garder	1	0	0	0			15 sacs de 100 kg	29	3French_Mali Farmer+Fisher+SandMiner_23.03	10	58	150077676	a8f4f6bc-94a6-4315-b307-d913217f859c	2022-04-03 13:59:12			submitted_via_web
Mais	2 hectares	Non	0	1	0		Garder	1	0	0	0			20 sacs de 100 kg	30	3French_Mali Farmer+Fisher+SandMiner_23.03	10	58	150077676	a8f4f6bc-94a6-4315-b307-d913217f859c	2022-04-03 13:59:12			submitted_via_web
Sorgho	2 hectares	Non	0	1	0		Garder	1	0	0	0			12 sacs de 100 kg	31	3French_Mali Farmer+Fisher+SandMiner_23.03	11	59	150077678	6d7946eb-1087-47e2-b2dc-9a4124d0d057	2022-04-03 13:59:13			submitted_via_web
Arachides	2 hectares	Non	0	1	0		Les deux	0	0	1	0	Gouni	7500f par sacs	8 sacs de 50 kg	32	3French_Mali Farmer+Fisher+SandMiner_23.03	11	59	150077678	6d7946eb-1087-47e2-b2dc-9a4124d0d057	2022-04-03 13:59:13			submitted_via_web
Petit mil	3 hectares	Non	0	1	0		Garder	1	0	0	0			21 sacs de 100 hg	33	3French_Mali Farmer+Fisher+SandMiner_23.03	12	60	150077679	416fe2f5-0772-4c2e-9264-a7549a87bfba	2022-04-03 13:59:13			submitted_via_web
Mangue	4 hectares	Non	0	1	0		Les deux	0	0	1	0	Gouni Bamako et Koulikoro	4 ou 5 mangue 100 f plus 100000f par saison	100000f par saison	34	3French_Mali Farmer+Fisher+SandMiner_23.03	13	61	150077682	5b886379-a168-47fc-af5c-e315ccd0fb41	2022-04-03 13:59:14			submitted_via_web
Sorgho	2 hectares	Non	0	1	0		Garder	1	0	0	0			15 sacs de 100 kg	35	3French_Mali Farmer+Fisher+SandMiner_23.03	13	61	150077682	5b886379-a168-47fc-af5c-e315ccd0fb41	2022-04-03 13:59:14			submitted_via_web
Petit mil	3 hectares	Non	0	1	0		Garder	1	0	0	0			20 sacs de 100 kg	36	3French_Mali Farmer+Fisher+SandMiner_23.03	13	61	150077682	5b886379-a168-47fc-af5c-e315ccd0fb41	2022-04-03 13:59:14			submitted_via_web
1	1	Oui	1	0	0	Pompe	Garder	1	0	0	0			14 sacs de 100kg	37	3French_Mali Farmer+Fisher+SandMiner_23.03	15	63	150077691	2923aaca-5e63-48c6-9681-02a593be2f11	2022-04-03 13:59:16			submitted_via_web
Petit mil	5	Non	0	1	0		Garder	1	0	0	0			Incompatible car on met tout dans le grenier avec les tiges	38	3French_Mali Farmer+Fisher+SandMiner_23.03	16	63a	150077694	60d302fe-0bac-43b7-9b41-c011e0472c59	2022-04-03 13:59:17			submitted_via_web
Mais	4 hectares	Non	0	1	0		Garder	1	0	0	0			70 sacs de 100kg par récolte mais la saison n'a pas été bonne cette année	39	3French_Mali Farmer+Fisher+SandMiner_23.03	19	64	152427066	69da638f-df5c-4a5f-a100-d7b439df4f1e	2022-04-17 23:50:24			submitted_via_web
Sorgho	3 hectares	Non	0	1	0		Garder	1	0	0	0			34 sacs de 100 kg	40	3French_Mali Farmer+Fisher+SandMiner_23.03	19	64	152427066	69da638f-df5c-4a5f-a100-d7b439df4f1e	2022-04-17 23:50:24			submitted_via_web
Mais	4 hectares	Non	0	1	0		Garder	1	0	0	0			30 sacs de 100 kg par récolte	41	3French_Mali Farmer+Fisher+SandMiner_23.03	20	65	152427067	f40188fe-df3d-4b74-b50c-f880a39de4da	2022-04-17 23:50:25			submitted_via_web
Petit mil	2 hectares	Non	0	1	0		Garder	1	0	0	0			7 sacs de 100 kg	42	3French_Mali Farmer+Fisher+SandMiner_23.03	20	65	152427067	f40188fe-df3d-4b74-b50c-f880a39de4da	2022-04-17 23:50:25			submitted_via_web
Sorgho	8 hectares	Non	0	1	0		Garder	1	0	0	0			30 sacs de 100kg	43	3French_Mali Farmer+Fisher+SandMiner_23.03	20	65	152427067	f40188fe-df3d-4b74-b50c-f880a39de4da	2022-04-17 23:50:25			submitted_via_web
Coton	2 hectares	Non	0	1	0		Vendre	0	1	0	0	Gouvernement	280f par kg	1 tonne 709 kg	44	3French_Mali Farmer+Fisher+SandMiner_23.03	20	65	152427067	f40188fe-df3d-4b74-b50c-f880a39de4da	2022-04-17 23:50:25			submitted_via_web
Riz	2 hectares	Non	0	1	0		Garder	1	0	0	0			18 sacs de 100 kg	45	3French_Mali Farmer+Fisher+SandMiner_23.03	21	66	152427068	7a1fb24b-4451-48ad-8f39-9fb5b7a4fdaa	2022-04-17 23:50:25			submitted_via_web
Coton	2 hectares	Non	0	1	0		Vendre	0	1	0	0	CMDT (compagnie Malienne de Textiles)	280f par kg	1 tonne 800 kg	46	3French_Mali Farmer+Fisher+SandMiner_23.03	21	66	152427068	7a1fb24b-4451-48ad-8f39-9fb5b7a4fdaa	2022-04-17 23:50:25			submitted_via_web
Mais	2 hectares	Non	0	1	0		Garder	1	0	0	0			17 sacs de 100 kg	47	3French_Mali Farmer+Fisher+SandMiner_23.03	21	66	152427068	7a1fb24b-4451-48ad-8f39-9fb5b7a4fdaa	2022-04-17 23:50:25			submitted_via_web
Sorgho	1 hectare et demi	Non	0	1	0		Garder	1	0	0	0			13 sacs de 100 kg	48	3French_Mali Farmer+Fisher+SandMiner_23.03	21	66	152427068	7a1fb24b-4451-48ad-8f39-9fb5b7a4fdaa	2022-04-17 23:50:25			submitted_via_web
Riz	2 hectares	Non	0	1	0		Garder	1	0	0	0			10 sacs de 100kg	49	3French_Mali Farmer+Fisher+SandMiner_23.03	22	67	152427069	e331f202-4f7b-451d-8f3c-fb1b12e86695	2022-04-17 23:50:26			submitted_via_web
Riz	4 hectares	Non	0	1	0		Garder	1	0	0	0			70 sacs de 100kg	50	3French_Mali Farmer+Fisher+SandMiner_23.03	23	68	152427071	1306d4af-ea27-4b43-93c5-18c42c335f98	2022-04-17 23:50:26			submitted_via_web
Mais	2 hectares	Non	0	1	0		Garder	1	0	0	0			40 sacs de 109 kg	51	3French_Mali Farmer+Fisher+SandMiner_23.03	23	68	152427071	1306d4af-ea27-4b43-93c5-18c42c335f98	2022-04-17 23:50:26			submitted_via_web
Sorgho	2 hectares	Non	0	1	0		Garder	1	0	0	0			30 sacs de 100 kg	52	3French_Mali Farmer+Fisher+SandMiner_23.03	23	68	152427071	1306d4af-ea27-4b43-93c5-18c42c335f98	2022-04-17 23:50:26			submitted_via_web
Haricot	2 hectares	Non	0	1	0		Garder	1	0	0	0			3 sacs de 100 kg	53	3French_Mali Farmer+Fisher+SandMiner_23.03	23	68	152427071	1306d4af-ea27-4b43-93c5-18c42c335f98	2022-04-17 23:50:26			submitted_via_web
Mais	4 hectares	Non	0	1	0		Garder	1	0	0	0			40 sacs de 100kg	54	3French_Mali Farmer+Fisher+SandMiner_23.03	24	69	152427073	489bb128-8c9d-4e1d-b7de-f837ff383ab1	2022-04-17 23:50:27			submitted_via_web
Sorgho	7 hectares	Non	0	1	0		Garder	1	0	0	0			20 sacs de 100kg	55	3French_Mali Farmer+Fisher+SandMiner_23.03	24	69	152427073	489bb128-8c9d-4e1d-b7de-f837ff383ab1	2022-04-17 23:50:27			submitted_via_web
Riz	2 hectares	Non	0	1	0		Garder	1	0	0	0			20 sacs de 100 kg	56	3French_Mali Farmer+Fisher+SandMiner_23.03	24	69	152427073	489bb128-8c9d-4e1d-b7de-f837ff383ab1	2022-04-17 23:50:27			submitted_via_web
Harachide	2 hectares	Non	0	1	0		Garder	1	0	0	0			15 sacs de 100kg	57	3French_Mali Farmer+Fisher+SandMiner_23.03	24	69	152427073	489bb128-8c9d-4e1d-b7de-f837ff383ab1	2022-04-17 23:50:27			submitted_via_web
Épinards	Demi	Oui	1	0	0	Pompe électrique	Les deux	0	0	1	0	Bamako et baguineda	1 sacs de 100kg a 3000 pendant la saison secs et 6000f pendant hiver	5 sacs de 100 kg par mois	58	3French_Mali Farmer+Fisher+SandMiner_23.03	25	70	152427074	fae59d05-b9f4-4683-be09-17434b7785c5	2022-04-17 23:50:28			submitted_via_web
Arachides	1 hectare	Non	0	1	0		Garder	1	0	0	0			Néant car on met pas dans le sac	59	3French_Mali Farmer+Fisher+SandMiner_23.03	26	71	152427075	0363ed59-bc0b-4f40-80d7-255292130c12	2022-04-17 23:50:28			submitted_via_web
Fanio	1 hectare	Non	0	1	0		Garder	1	0	0	0			Neant	60	3French_Mali Farmer+Fisher+SandMiner_23.03	26	71	152427075	0363ed59-bc0b-4f40-80d7-255292130c12	2022-04-17 23:50:28			submitted_via_web
Petit mil	2 hectares	Non	0	1	0		Garder	1	0	0	0			Gardé avec les tiges	61	3French_Mali Farmer+Fisher+SandMiner_23.03	26	71	152427075	0363ed59-bc0b-4f40-80d7-255292130c12	2022-04-17 23:50:28			submitted_via_web
Haricot	1 hectare	Non	0	1	0		Garder	1	0	0	0			Neant car on garde aussi avec les tiges	62	3French_Mali Farmer+Fisher+SandMiner_23.03	26	71	152427075	0363ed59-bc0b-4f40-80d7-255292130c12	2022-04-17 23:50:28			submitted_via_web
Riz	6 hectares	Non	0	1	0		Garder	1	0	0	0			Pas de récoltes faute de finition de pluie	63	3French_Mali Farmer+Fisher+SandMiner_23.03	34	78a	152427085	4c27ac2b-a276-4a04-b898-1c4cac2cfb09	2022-04-17 23:50:33			submitted_via_web
Petit mil	5	Non	0	1	0		Garder	1	0	0	0			45 sacs de 100 kg	64	3French_Mali Farmer+Fisher+SandMiner_23.03	34	78a	152427085	4c27ac2b-a276-4a04-b898-1c4cac2cfb09	2022-04-17 23:50:33			submitted_via_web
Mais	1	Non	0	1	0		Garder	1	0	0	0			Recolte a mon absence	65	3French_Mali Farmer+Fisher+SandMiner_23.03	34	78a	152427085	4c27ac2b-a276-4a04-b898-1c4cac2cfb09	2022-04-17 23:50:33			submitted_via_web
Mais	1 hectare et quart	Non	0	1	0		Garder	1	0	0	0			5 sacs de 100 kg	66	3French_Mali Farmer+Fisher+SandMiner_23.03	35	79	152427086	99c81bf7-a9ec-4c70-9d90-6becb35ae3db	2022-04-17 23:50:33			submitted_via_web
Mil	2 hectares	Non	0	1	0		Garder	1	0	0	0			10 sacs de 100kg	67	3French_Mali Farmer+Fisher+SandMiner_23.03	35	79	152427086	99c81bf7-a9ec-4c70-9d90-6becb35ae3db	2022-04-17 23:50:33			submitted_via_web
Sorgho	2 hectares	Non	0	1	0		Garder	1	0	0	0			10 sacs de 100kg	68	3French_Mali Farmer+Fisher+SandMiner_23.03	35	79	152427086	99c81bf7-a9ec-4c70-9d90-6becb35ae3db	2022-04-17 23:50:33			submitted_via_web
Coton	10 hectares	Non	0	1	0		Vendre	0	1	0	0	CMDT(compagnie Malienne de Textiles,)	280f par kg	3 tonnes	69	3French_Mali Farmer+Fisher+SandMiner_23.03	36	81	152427087	669d793e-4f2f-4ad7-9c09-fc7313353bc5	2022-04-17 23:50:34			submitted_via_web
Mais	4	Non	0	1	0		Garder	1	0	0	0			70 sacs de 100kg	70	3French_Mali Farmer+Fisher+SandMiner_23.03	36	81	152427087	669d793e-4f2f-4ad7-9c09-fc7313353bc5	2022-04-17 23:50:34			submitted_via_web
Sorgho	2 hectares	Non	0	1	0		Garder	1	0	0	0			15 sacs de 100kg	71	3French_Mali Farmer+Fisher+SandMiner_23.03	36	81	152427087	669d793e-4f2f-4ad7-9c09-fc7313353bc5	2022-04-17 23:50:34			submitted_via_web
Aracides	1	Non	0	1	0		Garder	1	0	0	0			10 sacs de 100 kg	72	3French_Mali Farmer+Fisher+SandMiner_23.03	36	81	152427087	669d793e-4f2f-4ad7-9c09-fc7313353bc5	2022-04-17 23:50:34			submitted_via_web
Riz	1 hectare	Non	0	1	0		Garder	1	0	0	0			10 sacs de 100kg	73	3French_Mali Farmer+Fisher+SandMiner_23.03	36	81	152427087	669d793e-4f2f-4ad7-9c09-fc7313353bc5	2022-04-17 23:50:34			submitted_via_web
Sorgho	1 hectare	Non	0	1	0		Garder	1	0	0	0			9 sacs de 100kg	74	3French_Mali Farmer+Fisher+SandMiner_23.03	37	82	152427088	d707aba3-6a03-42b0-8928-1dc2ceac7f4a	2022-04-17 23:50:34			submitted_via_web
Riz	1 hectare	Non	0	1	0		Garder	1	0	0	0			13 sacs de 100kg	75	3French_Mali Farmer+Fisher+SandMiner_23.03	37	82	152427088	d707aba3-6a03-42b0-8928-1dc2ceac7f4a	2022-04-17 23:50:34			submitted_via_web
Mais	10 hectares	Non	0	1	0		Garder	1	0	0	0			27 sacs de 100kg	76	3French_Mali Farmer+Fisher+SandMiner_23.03	38	83	152427089	d090acb2-c355-4387-b2e2-289371fc33ab	2022-04-17 23:50:35			submitted_via_web
Sorgho	2 hectares	Non	0	1	0		Garder	1	0	0	0			16 sacs de 100 kg	77	3French_Mali Farmer+Fisher+SandMiner_23.03	38	83	152427089	d090acb2-c355-4387-b2e2-289371fc33ab	2022-04-17 23:50:35			submitted_via_web
Riz	2 hectares	Non	0	1	0		Garder	1	0	0	0			26 sacs de 100kg	78	3French_Mali Farmer+Fisher+SandMiner_23.03	38	83	152427089	d090acb2-c355-4387-b2e2-289371fc33ab	2022-04-17 23:50:35			submitted_via_web
Coton	4 hectares	Non	0	1	0		Vendre	0	1	0	0	CMDT	275f par kg	59,4 kg	79	3French_Mali Farmer+Fisher+SandMiner_23.03	39	84	152427090	38e2625a-d15b-4b65-9533-773f8ba154d4	2022-04-17 23:50:35			submitted_via_web
Riz	4 hectares	Non	0	1	0		Garder	1	0	0	0			5 sacs de 100 kg	80	3French_Mali Farmer+Fisher+SandMiner_23.03	39	84	152427090	38e2625a-d15b-4b65-9533-773f8ba154d4	2022-04-17 23:50:35			submitted_via_web
Mais	3 hectares	Non	0	1	0		Garder	1	0	0	0			13 sacs de 100 kg	81	3French_Mali Farmer+Fisher+SandMiner_23.03	39	84	152427090	38e2625a-d15b-4b65-9533-773f8ba154d4	2022-04-17 23:50:35			submitted_via_web
Sorgho	4 hectares	Non	0	1	0		Garder	1	0	0	0			19 sacs de 100 kg	82	3French_Mali Farmer+Fisher+SandMiner_23.03	39	84	152427090	38e2625a-d15b-4b65-9533-773f8ba154d4	2022-04-17 23:50:35			submitted_via_web
Arachides	2 hectares	Non	0	1	0		Garder	1	0	0	0			20 sacs de 100kg	83	3French_Mali Farmer+Fisher+SandMiner_23.03	39	84	152427090	38e2625a-d15b-4b65-9533-773f8ba154d4	2022-04-17 23:50:35			submitted_via_web
Coton	2 hectares	Non	0	1	0		Vendre	0	1	0	0	CMDT	280f par kg	2 tonnes 336kg	84	3French_Mali Farmer+Fisher+SandMiner_23.03	40	85	152427091	7c271413-1c07-4008-b337-6f030af15a77	2022-04-17 23:50:36			submitted_via_web
Sorgho	3 hectares	Non	0	1	0		Garder	1	0	0	0			22 sacs de 100kg	85	3French_Mali Farmer+Fisher+SandMiner_23.03	40	85	152427091	7c271413-1c07-4008-b337-6f030af15a77	2022-04-17 23:50:36			submitted_via_web
Petit mil	1 hectare	Non	0	1	0		Garder	1	0	0	0			9 sacs de 100kg	86	3French_Mali Farmer+Fisher+SandMiner_23.03	40	85	152427091	7c271413-1c07-4008-b337-6f030af15a77	2022-04-17 23:50:36			submitted_via_web
Mais	2 hectares	Non	0	1	0		Garder	1	0	0	0			24 sacs de 100 kg	87	3French_Mali Farmer+Fisher+SandMiner_23.03	40	85	152427091	7c271413-1c07-4008-b337-6f030af15a77	2022-04-17 23:50:36			submitted_via_web
Riz	2 hectares	Non	0	1	0		Garder	1	0	0	0			10 sacs de 100kg	88	3French_Mali Farmer+Fisher+SandMiner_23.03	41	86	152427092	fa71c260-9fe3-40db-a00f-836b0709796c	2022-04-17 23:50:36			submitted_via_web
Arachides	1 hectare	Non	0	1	0		Garder	1	0	0	0			8 sacs de 100kg	89	3French_Mali Farmer+Fisher+SandMiner_23.03	41	86	152427092	fa71c260-9fe3-40db-a00f-836b0709796c	2022-04-17 23:50:36			submitted_via_web
Oignons	Demi hectare	Oui	1	0	0	Puisé de l'eau avec la main dans le puit	Vendre	0	1	0	0	Foire de dangassa	400f a 600f le kg	3 sacs de 50 kg	90	3French_Mali Farmer+Fisher+SandMiner_23.03	41	86	152427092	fa71c260-9fe3-40db-a00f-836b0709796c	2022-04-17 23:50:36			submitted_via_web
Orange	2 hectares	Oui	1	0	0	Pompe électrique dans le fleuve	Vendre	0	1	0	0	Dangassa marché	3 fruits a 100 f	40 sacs de 100kg la récolte n'a pas été bonne	91	3French_Mali Farmer+Fisher+SandMiner_23.03	42	87	157570835	0193ac8b-322d-4339-96b8-6c734e9f3999	2022-05-17 21:29:51			submitted_via_web
Mais	1 hectare et demi	Non	0	1	0		Garder	1	0	0	0			14 sacs de 100kg	92	3French_Mali Farmer+Fisher+SandMiner_23.03	42	87	157570835	0193ac8b-322d-4339-96b8-6c734e9f3999	2022-05-17 21:29:51			submitted_via_web
Aracides	1 hectare	Non	0	1	0		Garder	1	0	0	0			10 sacs de 100 kg	93	3French_Mali Farmer+Fisher+SandMiner_23.03	42	87	157570835	0193ac8b-322d-4339-96b8-6c734e9f3999	2022-05-17 21:29:51			submitted_via_web
Sorgho	2 hectares	Non	0	1	0		Garder	1	0	0	0			7 sacs de 100kg	94	3French_Mali Farmer+Fisher+SandMiner_23.03	42	87	157570835	0193ac8b-322d-4339-96b8-6c734e9f3999	2022-05-17 21:29:51			submitted_via_web
Mais	1 hectare	Non	0	1	0		Garder	1	0	0	0			6 sacs de 100 kg	95	3French_Mali Farmer+Fisher+SandMiner_23.03	43	88	157570837	1f6a44df-b605-4d8f-8335-d6421714c38c	2022-05-17 21:29:52			submitted_via_web
Riz	1 hectare	Non	0	1	0		Garder	1	0	0	0			10 sacs de 100kg	96	3French_Mali Farmer+Fisher+SandMiner_23.03	43	88	157570837	1f6a44df-b605-4d8f-8335-d6421714c38c	2022-05-17 21:29:52			submitted_via_web
Mais	1 hectare	Non	0	1	0		Garder	1	0	0	0			5 sacs de 100 kg	97	3French_Mali Farmer+Fisher+SandMiner_23.03	46	91	157570850	bb1f0ffc-617b-4ab0-a912-9fded1ceb368	2022-05-17 21:29:55			submitted_via_web
Riz	1/2 hectare	Non	0	1	0		Garder	1	0	0	0			3 sacs de 100kg	98	3French_Mali Farmer+Fisher+SandMiner_23.03	46	91	157570850	bb1f0ffc-617b-4ab0-a912-9fded1ceb368	2022-05-17 21:29:55			submitted_via_web
Petit mil	1 hectare	Non	0	1	0		Garder	1	0	0	0			2 sacs de 100 kg	99	3French_Mali Farmer+Fisher+SandMiner_23.03	46	91	157570850	bb1f0ffc-617b-4ab0-a912-9fded1ceb368	2022-05-17 21:29:55			submitted_via_web
Orange	1 hectare	Oui	1	0	0	Pompe électrique dans le fleuve	Les deux	0	0	1	0	Dangassa et environnant	3 fruits a 100f	1000000f par récolte parce que chaque pied donne 50000f donc 20 pieds	100	3French_Mali Farmer+Fisher+SandMiner_23.03	46	91	157570850	bb1f0ffc-617b-4ab0-a912-9fded1ceb368	2022-05-17 21:29:55			submitted_via_web
Riz	4 hectares	Oui	1	0	0	Office du riz a travers de canal d'eau	Les deux	0	0	1	0	Dior et Bamako	350f par kg	120 sacs de 100kg	101	3French_Mali Farmer+Fisher+SandMiner_23.03	49	94	157570861	936a2f14-1763-4acd-abcc-0591f8b4b8d7	2022-05-17 21:29:58			submitted_via_web
Petit mil	6 hectares	Non	0	1	0		Garder	1	0	0	0			115 sacs de 100kg	102	3French_Mali Farmer+Fisher+SandMiner_23.03	49	94	157570861	936a2f14-1763-4acd-abcc-0591f8b4b8d7	2022-05-17 21:29:58			submitted_via_web
Mais	1 hectare	Non	0	1	0		Garder	1	0	0	0			2 sacs de 100kg	103	3French_Mali Farmer+Fisher+SandMiner_23.03	50	95	157570868	eb849c99-712d-4c53-b3a8-a5b1c7722f34	2022-05-17 21:30:00			submitted_via_web
Sorgho	2 hectares	Non	0	1	0		Garder	1	0	0	0			4 sacs de 100kg	104	3French_Mali Farmer+Fisher+SandMiner_23.03	50	95	157570868	eb849c99-712d-4c53-b3a8-a5b1c7722f34	2022-05-17 21:30:00			submitted_via_web
Petit mil	4 hectares	Non	0	1	0		Garder	1	0	0	0			12 sacs de 100kg	105	3French_Mali Farmer+Fisher+SandMiner_23.03	50	95	157570868	eb849c99-712d-4c53-b3a8-a5b1c7722f34	2022-05-17 21:30:00			submitted_via_web
Haricot	1/2 hectare	Non	0	1	0		Garder	1	0	0	0			70kg	106	3French_Mali Farmer+Fisher+SandMiner_23.03	50	95	157570868	eb849c99-712d-4c53-b3a8-a5b1c7722f34	2022-05-17 21:30:00			submitted_via_web
Petit mil	3 hectares	Non	0	1	0		Garder	1	0	0	0			9 sacs de 100kg	107	3French_Mali Farmer+Fisher+SandMiner_23.03	51	96	157570873	f84d605b-b0d4-4332-8547-add3d49912fb	2022-05-17 21:30:01			submitted_via_web
Sorgho	2 hectares et demi	Non	0	1	0		Garder	1	0	0	0			4 sacs de 100kg	108	3French_Mali Farmer+Fisher+SandMiner_23.03	51	96	157570873	f84d605b-b0d4-4332-8547-add3d49912fb	2022-05-17 21:30:01			submitted_via_web
Sorgho	3 hectares	Non	0	1	0		Garder	1	0	0	0			11 sacs de 100kg	109	3French_Mali Farmer+Fisher+SandMiner_23.03	52	97	157570876	3522e9a0-8874-4fa5-9815-e10b010bcd58	2022-05-17 21:30:02			submitted_via_web
Petit mil	3 hectares	Non	0	1	0		Garder	1	0	0	0			Pas récoltes faute de pluie	110	3French_Mali Farmer+Fisher+SandMiner_23.03	52	97	157570876	3522e9a0-8874-4fa5-9815-e10b010bcd58	2022-05-17 21:30:02			submitted_via_web
Petit mil	6 hectares	Non	0	1	0		Garder	1	0	0	0			50 sacs de 100kg	111	3French_Mali Farmer+Fisher+SandMiner_23.03	53	98	157570879	f5e9534a-ea71-475c-a115-6d776f3d983e	2022-05-17 21:30:03			submitted_via_web
Mais	Demi hectare	Non	0	1	0		Garder	1	0	0	0			3 sacs de 100kg	112	3French_Mali Farmer+Fisher+SandMiner_23.03	54	99	157570880	eccc6608-4b43-4650-a284-59a5801e4199	2022-05-17 21:30:04			submitted_via_web
Riz	1 hectare et 25	Non	0	1	0		Garder	1	0	0	0			18 sacs de 100 kg	113	3French_Mali Farmer+Fisher+SandMiner_23.03	54	99	157570880	eccc6608-4b43-4650-a284-59a5801e4199	2022-05-17 21:30:04			submitted_via_web
Sorgho	1 hectare	Non	0	1	0		Garder	1	0	0	0			2 sacs de 100kg	114	3French_Mali Farmer+Fisher+SandMiner_23.03	54	99	157570880	eccc6608-4b43-4650-a284-59a5801e4199	2022-05-17 21:30:04			submitted_via_web
Petit mil	1 hectare	Non	0	1	0		Garder	1	0	0	0			Pas de récolte	115	3French_Mali Farmer+Fisher+SandMiner_23.03	54	99	157570880	eccc6608-4b43-4650-a284-59a5801e4199	2022-05-17 21:30:04			submitted_via_web
