# Supplementary material for: Social ecology of artisanal sand mining in the Niger River around Bamako, Mali
Source: PLoS One. 2025 Jan 30;20(1):e0318029. doi: 10.1371/journal.pone.0318029 (PMC11781661; doi:10.1371/journal.pone.0318029)
Supplement: S3 File — (XLSX) [file pone.0318029.s003.xlsx]

## Sheet: Location
Site	Coordinates	Place
1	12°28'3.073"N 7°56'19.163"W	Banankoro
2	12°27'38.766"N 8°7'8.483"W	Farabana
3	12°34'57.847"N 7°49'11.659"W	Tiéguena
4	12°34'18.892"N 8°1'55.707"W	Kalaban Koro
5	12°36'0.832"N 8°3'12.612"W	Sebenikoro
6	12°36'47.265"N 8°1'53.595"W	Djikoroni
7	12°49'36.685"N 7°37'10.120"W	Koulikoro

## Sheet: Amount1_May
Truck size	Quantity (m3)
3.5	3.5
4.5	4.5
5	5
6	6.5
7	7.5
10	15
12	16.5
14	19
22	33
Banankoro	1	2	3	4	5	6	7	8	9	10	11	12	13	14	15	Sum	1	2	3	4	5	6	7	8	9	10	11	12	13	14	15	Sum
Truck size	No.	No.	No.	No.	No.	No.	No.	No.	No.	No.	No.	No.	No.	No.	No.	No.	Quanti	Quanti	Quanti	Quanti	Quanti	Quanti	Quanti	Quanti	Quanti	Quanti	Quanti	Quanti	Quanti	Quanti	Quanti	Quanti
3.5																0	0	0	0	0	0	0	0	0	0	0	0	0	0	0	0	0
4.5																0	0	0	0	0	0	0	0	0	0	0	0	0	0	0	0	0
5																0	0	0	0	0	0	0	0	0	0	0	0	0	0	0	0	0
6	4	7	7	7	12	12	16	16	11	8	12	8	11	10	12	153	26	45.5	45.5	45.5	78	78	104	104	71.5	52	78	52	71.5	65	78	994.5
7	10	16	17	18	17	38	22	22	22	19	24	27	32	33	23	340	75	120	127.5	135	127.5	285	165	165	165	142.5	180	202.5	240	247.5	172.5	2550
10	8	13	18	23	17	36	23	14	24	17	17	12	29	20	22	293	120	195	270	345	255	540	345	210	360	255	255	180	435	300	330	4395
12																0	0	0	0	0	0	0	0	0	0	0	0	0	0	0	0	0
14	9	6	8	8	12	13	13	11	13	13	10	11	14	17	18	176	171	114	152	152	228	247	247	209	247	247	190	209	266	323	342	3344
22																0	0	0	0	0	0	0	0	0	0	0	0	0	0	0	0	0
Djicoroni	1	2	3	4	5	6	7	8	9	10	11	12	13	14	15		1	2	3	4	5	6	7	8	9	10	11	12	13	14	15	Sum
Truck size	No.	No.	No.	No.	No.	No.	No.	No.	No.	No.	No.	No.	No.	No.	No.		Quanti	Quanti	Quanti	Quanti	Quanti	Quanti	Quanti	Quanti	Quanti	Quanti	Quanti	Quanti	Quanti	Quanti	Quanti	No.
3.5																0	0	0	0	0	0	0	0	0	0	0	0	0	0	0	0	0
4.5																0	0	0	0	0	0	0	0	0	0	0	0	0	0	0	0	0
5	24	12	29	34	29	40	50	42	23	35	40	33	31	38	23	483	120	60	145	170	145	200	250	210	115	175	200	165	155	190	115	2415
6	33	10	37	45	43	51	61	55	22	50	48	45	47	54	34	635	214.5	65	240.5	292.5	279.5	331.5	396.5	357.5	143	325	312	292.5	305.5	351	221	4127.5
7	36	13	38	40	35	34	47	48	31	44	35	23	37	44	29	534	270	97.5	285	300	262.5	255	352.5	360	232.5	330	262.5	172.5	277.5	330	217.5	4005
10	18	4	16	11	13	17	22	13	11	14	21	7	16	13	11	207	270	60	240	165	195	255	330	195	165	210	315	105	240	195	165	3105
12																0	0	0	0	0	0	0	0	0	0	0	0	0	0	0	0	0
14	2	0	1	1	4	3	2	4	1	0	3	4	0	5	1	31	38	0	19	19	76	57	38	76	19	0	57	76	0	95	19	589
22																0	0	0	0	0	0	0	0	0	0	0	0	0	0	0	0	0
Farabana	1	2	3	4	5	6	7	8	9	10	11	12	13	14	15		1	2	3	4	5	6	7	8	9	10	11	12	13	14	15	Sum
Truck size	No.	No.	No.	No.	No.	No.	No.	No.	No.	No.	No.	No.	No.	No.	No.		Quanti	Quanti	Quanti	Quanti	Quanti	Quanti	Quanti	Quanti	Quanti	Quanti	Quanti	Quanti	Quanti	Quanti	Quanti	No.
3.5																0	0	0	0	0	0	0	0	0	0	0	0	0	0	0	0	0
4.5																0	0	0	0	0	0	0	0	0	0	0	0	0	0	0	0	0
5																0	0	0	0	0	0	0	0	0	0	0	0	0	0	0	0	0
6	68	167	187	145	165	82	101	72	115	83	87	82	78	57	75	1564	442	1085.5	1215.5	942.5	1072.5	533	656.5	468	747.5	539.5	565.5	533	507	370.5	487.5	10166
7	107	155	211	152	203	128	117	132	155	137	110	119	82	82	95	1985	802.5	1162.5	1582.5	1140	1522.5	960	877.5	990	1162.5	1027.5	825	892.5	615	615	712.5	14887.5
10	98	198	227	185	247	130	143	151	140	167	120	124	80	95	140	2245	1470	2970	3405	2775	3705	1950	2145	2265	2100	2505	1800	1860	1200	1425	2100	33675
12																0	0	0	0	0	0	0	0	0	0	0	0	0	0	0	0	0
14	62	120	135	145	150	87	67	45	121	82	87	53	66	57	60	1337	1178	2280	2565	2755	2850	1653	1273	855	2299	1558	1653	1007	1254	1083	1140	25403
22	51	56	52	50	78	37	29	45	46	45	40	47	46	23	24	669	1683	1848	1716	1650	2574	1221	957	1485	1518	1485	1320	1551	1518	759	792	22077
Kalaban Koro	1	2	3	4	5	6	7	8	9	10	11	12	13	14	15		1	2	3	4	5	6	7	8	9	10	11	12	13	14	15	Sum
Truck size	No.	No.	No.	No.	No.	No.	No.	No.	No.	No.	No.	No.	No.	No.	No.		Quanti	Quanti	Quanti	Quanti	Quanti	Quanti	Quanti	Quanti	Quanti	Quanti	Quanti	Quanti	Quanti	Quanti	Quanti	No.
3.5																0	0	0	0	0	0	0	0	0	0	0	0	0	0	0	0	0
4.5																0	0	0	0	0	0	0	0	0	0	0	0	0	0	0	0	0
5	3	4	5	2	4	4	6	5	4	6	5	1	4	2	5	60	15	20	25	10	20	20	30	25	20	30	25	5	20	10	25	300
6	13	20	24	23	16	27	30	30	23	25	25	13	35	25	19	348	84.5	130	156	149.5	104	175.5	195	195	149.5	162.5	162.5	84.5	227.5	162.5	123.5	2262
7	71	154	156	173	84	85	175	120	152	110	167	76	164	35	106	1828	532.5	1155	1170	1297.5	630	637.5	1312.5	900	1140	825	1252.5	570	1230	262.5	795	13710
10												1		3	1	5	0	0	0	0	0	0	0	0	0	0	0	15	0	45	15	75
12																0	0	0	0	0	0	0	0	0	0	0	0	0	0	0	0	0
14																0	0	0	0	0	0	0	0	0	0	0	0	0	0	0	0	0
22																0	0	0	0	0	0	0	0	0	0	0	0	0	0	0	0	0
Koulikoro	1	2	3	4	5	6	7	8	9	10	11	12	13	14	15		1	2	3	4	5	6	7	8	9	10	11	12	13	14	15	Sum
Truck size	No.	No.	No.	No.	No.	No.	No.	No.	No.	No.	No.	No.	No.	No.	No.		Quanti	Quanti	Quanti	Quanti	Quanti	Quanti	Quanti	Quanti	Quanti	Quanti	Quanti	Quanti	Quanti	Quanti	Quanti	No.
3.5																0	0	0	0	0	0	0	0	0	0	0	0	0	0	0	0	0
4.5																0	0	0	0	0	0	0	0	0	0	0	0	0	0	0	0	0
5																0	0	0	0	0	0	0	0	0	0	0	0	0	0	0	0	0
6	4	8	15	10	12	4	11	18	16	20	10	20	16	11	14	189	26	52	97.5	65	78	26	71.5	117	104	130	65	130	104	71.5	91	1228.5
7	35	22	40	21	36	12	28	29	23	23	20	25	29	30	27	400	262.5	165	300	157.5	270	90	210	217.5	172.5	172.5	150	187.5	217.5	225	202.5	3000
10	120	132	142	85	130	50	113	87	118	113	78	116	93	106	110	1593	1800	1980	2130	1275	1950	750	1695	1305	1770	1695	1170	1740	1395	1590	1650	23895
12	27	25	30	20	35	15	29	40	37	41	11	40	32	30	39	451	445.5	412.5	495	330	577.5	247.5	478.5	660	610.5	676.5	181.5	660	528	495	643.5	7441.5
14	77	85	92	56	66	15	77	71	87	93	47	56	53	82	67	1024	1463	1615	1748	1064	1254	285	1463	1349	1653	1767	893	1064	1007	1558	1273	19456
22																0	0	0	0	0	0	0	0	0	0	0	0	0	0	0	0	0
Sebenikoro	1	2	3	4	5	6	7	8	9	10	11	12	13	14	15		1	2	3	4	5	6	7	8	9	10	11	12	13	14	15	Sum
Truck size	No.	No.	No.	No.	No.	No.	No.	No.	No.	No.	No.	No.	No.	No.	No.		Quanti	Quanti	Quanti	Quanti	Quanti	Quanti	Quanti	Quanti	Quanti	Quanti	Quanti	Quanti	Quanti	Quanti	Quanti	No.
3.5	14	9	13	10	16	12	8	7	7	12	11	8	11			138	49	31.5	45.5	35	56	42	28	24.5	24.5	42	38.5	28	38.5	0	0	483
4.5	13	13	17	10	12	13	8	9	7	9	17	6	14			148	58.5	58.5	76.5	45	54	58.5	36	40.5	31.5	40.5	76.5	27	63	0	0	666
5	22	23	24	10	15	19	10	16	19	18	20	13	12			221	110	115	120	50	75	95	50	80	95	90	100	65	60	0	0	1105
6	19	28	22	18	24	27	18	20	21	19	18	15	15			264	123.5	182	143	117	156	175.5	117	130	136.5	123.5	117	97.5	97.5	0	0	1716
7	26	28	28	19	29	28	19	23	34	35	27	23	35			354	195	210	210	142.5	217.5	210	142.5	172.5	255	262.5	202.5	172.5	262.5	0	0	2655
10	16	22	19	8	24	18	11	14	15	16	13	10	22			208	240	330	285	120	360	270	165	210	225	240	195	150	330	0	0	3120
12	2	4		1	3	1	2	3	2	7	3	2	2			32	33	66	0	16.5	49.5	16.5	33	49.5	33	115.5	49.5	33	33	0	0	528
14																0	0	0	0	0	0	0	0	0	0	0	0	0	0	0	0	0
22																0	0	0	0	0	0	0	0	0	0	0	0	0	0	0	0	0
Tiéguenina	1	2	3	4	5	6	7	8	9	10	11	12	13	14	15		1	2	3	4	5	6	7	8	9	10	11	12	13	14	15	Sum
Truck size	No.	No.	No.	No.	No.	No.	No.	No.	No.	No.	No.	No.	No.	No.	No.		Quanti	Quanti	Quanti	Quanti	Quanti	Quanti	Quanti	Quanti	Quanti	Quanti	Quanti	Quanti	Quanti	Quanti	Quanti	No.
3.5																0	0	0	0	0	0	0	0	0	0	0	0	0	0	0	0	0
4.5																0	0	0	0	0	0	0	0	0	0	0	0	0	0	0	0	0
5																0	0	0	0	0	0	0	0	0	0	0	0	0	0	0	0	0
6	10	15	10	15	20	10	5	10	14	14	37	25	18	30	17	250	65	97.5	65	97.5	130	65	32.5	65	91	91	240.5	162.5	117	195	110.5	1625
7	10	20	8	15	25	15	4	16	13	13	17					156	75	150	60	112.5	187.5	112.5	30	120	97.5	97.5	127.5	0	0	0	0	1170
10	10	16	9	6	15	13	5	14	9	17	16	29	23	92	114	388	150	240	135	90	225	195	75	210	135	255	240	435	345	1380	1710	5820
12	7	23	9	16	20	18	9	11	10	17	13	19	14	39	21	246	115.5	379.5	148.5	264	330	297	148.5	181.5	165	280.5	214.5	313.5	231	643.5	346.5	4059
14																0	0	0	0	0	0	0	0	0	0	0	0	0	0	0	0	0
22	19	13	18	7	17	14	5	8	8	6	6	6				127	627	429	594	231	561	462	165	264	264	198	198	198	0	0	0	4191
															sum	19082
															per day	1286.13

## Sheet: Amount2_July
Truck	Quantity (m3)
3.5	3.5
4.5	4.5
5	5
6	6.5
7	7.5
10	15
12	16.5
14	19
22	33
Banankoro	1	2	3	4	5	6	7	8	9	10	11	12	13	14	15	Sum	1	2	3	4	5	6	7	8	9	10	11	12	13	14	15	Sum
Truck size	No.	No.	No.	No.	No.	No.	No.	No.	No.	No.	No.	No.	No.	No.	No.	No.	Quanti	Quanti	Quanti	Quanti	Quanti	Quanti	Quanti	Quanti	Quanti	Quanti	Quanti	Quanti	Quanti	Quanti	Quanti	Quanti
3.5																0	0	0	0	0	0	0	0	0	0	0	0	0	0	0	0	0
4.5																0	0	0	0	0	0	0	0	0	0	0	0	0	0	0	0	0
5																0	0	0	0	0	0	0	0	0	0	0	0	0	0	0	0	0
6	13	14	17	26	21	19	29	14	16	24	19	19	17	14	14	276	84.5	91	110.5	169	136.5	123.5	188.5	91	104	156	123.5	123.5	110.5	91	91	1794
7	23	26	23	33	39	36	44	39	37	38	34	29	34	27	26	488	172.5	195	172.5	247.5	292.5	270	330	292.5	277.5	285	255	217.5	255	202.5	195	3660
10	13	18	19	14	21	22	13	12	13	10	15	18	17	23	19	247	195	270	285	210	315	330	195	180	195	150	225	270	255	345	285	3705
12	12	8	19	23	16	15	19	9	7	17	10	16	15	18	14	218	198	132	313.5	379.5	264	247.5	313.5	148.5	115.5	280.5	165	264	247.5	297	231	3597
14	4	8	9	17	18	11	13	9	11	17	11	13	11	11	13	176	76	152	171	323	342	209	247	171	209	323	209	247	209	209	247	3344
22																0	0	0	0	0	0	0	0	0	0	0	0	0	0	0	0	0
Djicoroni	1	2	3	4	5	6	7	8	9	10	11	12	13	14	15		1	2	3	4	5	6	7	8	9	10	11	12	13	14	15	Sum
Truck size	No.	No.	No.	No.	No.	No.	No.	No.	No.	No.	No.	No.	No.	No.	No.		Quanti	Quanti	Quanti	Quanti	Quanti	Quanti	Quanti	Quanti	Quanti	Quanti	Quanti	Quanti	Quanti	Quanti	Quanti	No.
3.5																0	0	0	0	0	0	0	0	0	0	0	0	0	0	0	0	0
4.5																0	0	0	0	0	0	0	0	0	0	0	0	0	0	0	0	0
5	24	35	33	36	21	33	41	38	35	35	45	21	36	40	31	504	120	175	165	180	105	165	205	190	175	175	225	105	180	200	155	2520
6	40	45	39	51	20	58	58	45	49	49	49	35	47	45	37	667	260	292.5	253.5	331.5	130	377	377	292.5	318.5	318.5	318.5	227.5	305.5	292.5	240.5	4335.5
7	38	48	46	54	24	57	53	43	46	54	55	33	48	52	45	696	285	360	345	405	180	427.5	397.5	322.5	345	405	412.5	247.5	360	390	337.5	5220
10	23	24	30	27	11	25	30	27	34	35	45	12	40	37	25	425	345	360	450	405	165	375	450	405	510	525	675	180	600	555	375	6375
12	5	3	3	2	4	5	5	6	7	12	13	4	12	8	7	96	82.5	49.5	49.5	33	66	82.5	82.5	99	115.5	198	214.5	66	198	132	115.5	1584
14																0	0	0	0	0	0	0	0	0	0	0	0	0	0	0	0	0
22																0	0	0	0	0	0	0	0	0	0	0	0	0	0	0	0	0
Farabana	1	2	3	4	5	6	7	8	9	10	11	12	13	14	15		1	2	3	4	5	6	7	8	9	10	11	12	13	14	15	Sum
Truck size	No.	No.	No.	No.	No.	No.	No.	No.	No.	No.	No.	No.	No.	No.	No.		Quanti	Quanti	Quanti	Quanti	Quanti	Quanti	Quanti	Quanti	Quanti	Quanti	Quanti	Quanti	Quanti	Quanti	Quanti	No.
3.5																0	0	0	0	0	0	0	0	0	0	0	0	0	0	0	0	0
4.5																0	0	0	0	0	0	0	0	0	0	0	0	0	0	0	0	0
5																0	0	0	0	0	0	0	0	0	0	0	0	0	0	0	0	0
6	56	95	72	64	37	70	117	53	73	56	45	36	63	80	53	970	364	617.5	468	416	240.5	455	760.5	344.5	474.5	364	292.5	234	409.5	520	344.5	6305
7	64	97	86	62	40	115	139	117	101	97	45	36	75	102	56	1232	480	727.5	645	465	300	862.5	1042.5	877.5	757.5	727.5	337.5	270	562.5	765	420	9240
10	100	146	135	142	70	155	117	160	201	176	151	111	190	171	116	2141	1500	2190	2025	2130	1050	2325	1755	2400	3015	2640	2265	1665	2850	2565	1740	32115
12																0	0	0	0	0	0	0	0	0	0	0	0	0	0	0	0	0
14	35	76	65	92	36	75	68	36	87	73	37	46	52	38	43	859	665	1444	1235	1748	684	1425	1292	684	1653	1387	703	874	988	722	817	16321
22	17	47	41	31	41	35	62	53	67	37	27	36	26	36	31	587	561	1551	1353	1023	1353	1155	2046	1749	2211	1221	891	1188	858	1188	1023	19371
Kalaban Koro	1	2	3	4	5	6	7	8	9	10	11	12	13	14	15		1	2	3	4	5	6	7	8	9	10	11	12	13	14	15	Sum
Truck size	No.	No.	No.	No.	No.	No.	No.	No.	No.	No.	No.	No.	No.	No.	No.		Quanti	Quanti	Quanti	Quanti	Quanti	Quanti	Quanti	Quanti	Quanti	Quanti	Quanti	Quanti	Quanti	Quanti	Quanti	No.
3.5																0	0	0	0	0	0	0	0	0	0	0	0	0	0	0	0	0
4.5																0	0	0	0	0	0	0	0	0	0	0	0	0	0	0	0	0
5	2	6	9	24	26	23	17	9	9	4	24	9	12	23	8	205	10	30	45	120	130	115	85	45	45	20	120	45	60	115	40	1025
6	9	11	16	19	24	8	14	24	19	13	19	11	14	24	16	241	58.5	71.5	104	123.5	156	52	91	156	123.5	84.5	123.5	71.5	91	156	104	1566.5
7	62	92	93	101	60	73	142	64	71	79	118	78	77	69	72	1251	465	690	697.5	757.5	450	547.5	1065	480	532.5	592.5	885	585	577.5	517.5	540	9382.5
10	3	7	3	3	15	9	3	4	7	7	4	12	2	0	3	82	45	105	45	45	225	135	45	60	105	105	60	180	30	0	45	1230
12			1	1	2	4	1	4	2	2	1	3	1	1		23	0	0	16.5	16.5	33	66	16.5	66	33	33	16.5	49.5	16.5	16.5	0	379.5
14																0	0	0	0	0	0	0	0	0	0	0	0	0	0	0	0	0
22																0	0	0	0	0	0	0	0	0	0	0	0	0	0	0	0	0
Koulikoro	1	2	3	4	5	6	7	8	9	10	11	12	13	14	15		1	2	3	4	5	6	7	8	9	10	11	12	13	14	15	Sum
Truck size	No.	No.	No.	No.	No.	No.	No.	No.	No.	No.	No.	No.	No.	No.	No.		Quanti	Quanti	Quanti	Quanti	Quanti	Quanti	Quanti	Quanti	Quanti	Quanti	Quanti	Quanti	Quanti	Quanti	Quanti	No.
3.5																0	0	0	0	0	0	0	0	0	0	0	0	0	0	0	0	0
4.5																0	0	0	0	0	0	0	0	0	0	0	0	0	0	0	0	0
5																0	0	0	0	0	0	0	0	0	0	0	0	0	0	0	0	0
6	9	23	11	1	13	23	16	24	20	19	32	22	38	25	20	296	58.5	149.5	71.5	6.5	84.5	149.5	104	156	130	123.5	208	143	247	162.5	130	1924
7	17	18	13	18	15	15	28	20	23	24	31	20	37	40	27	346	127.5	135	97.5	135	112.5	112.5	210	150	172.5	180	232.5	150	277.5	300	202.5	2595
10	97	118	70	46	73	110	126	127	118	110	118	86	128	100	113	1540	1455	1770	1050	690	1095	1650	1890	1905	1770	1650	1770	1290	1920	1500	1695	23100
12	31	40	16	10	12	20	42	27	38	39	52	46	69	67	44	553	511.5	660	264	165	198	330	693	445.5	627	643.5	858	759	1138.5	1105.5	726	9124.5
14	43	80	28	45	20	62	75	72	80	68	76	50	76	70	80	925	817	1520	532	855	380	1178	1425	1368	1520	1292	1444	950	1444	1330	1520	17575
22																0	0	0	0	0	0	0	0	0	0	0	0	0	0	0	0	0
Sebenikoro	1	2	3	4	5	6	7	8	9	10	11	12	13	14	15		1	2	3	4	5	6	7	8	9	10	11	12	13	14	15	Sum
Truck size	No.	No.	No.	No.	No.	No.	No.	No.	No.	No.	No.	No.	No.	No.	No.		Quanti	Quanti	Quanti	Quanti	Quanti	Quanti	Quanti	Quanti	Quanti	Quanti	Quanti	Quanti	Quanti	Quanti	Quanti	No.
3.5	9	11	15	13	9	7	14	12	9	5	10	7	7	6	12	146	31.5	38.5	52.5	45.5	31.5	24.5	49	42	31.5	17.5	35	24.5	24.5	21	42	511
4.5	12	10	12	11	6	9	13	13	12	10	18	8	11	8	13	166	54	45	54	49.5	27	40.5	58.5	58.5	54	45	81	36	49.5	36	58.5	747
5	18	20	15	22	9	15	26	20	17	15	22	13	20	6	11	249	90	100	75	110	45	75	130	100	85	75	110	65	100	30	55	1245
6	35	30	45	41	30	40	28	35	34	28	38	25	40	26	28	503	227.5	195	292.5	266.5	195	260	182	227.5	221	182	247	162.5	260	169	182	3269.5
7	41	39	56	51	22	55	42	50	50	50	60	36	50	55	46	703	307.5	292.5	420	382.5	165	412.5	315	375	375	375	450	270	375	412.5	345	5272.5
10	27	25	28	28	20	30	26	30	34	23	46	42	35	35	25	454	405	375	420	420	300	450	390	450	510	345	690	630	525	525	375	6810
12	4	7	8	6	6	8	7	9	2	6	6	7	9	7	7	99	66	115.5	132	99	99	132	115.5	148.5	33	99	99	115.5	148.5	115.5	115.5	1633.5
14																0	0	0	0	0	0	0	0	0	0	0	0	0	0	0	0	0
22																0	0	0	0	0	0	0	0	0	0	0	0	0	0	0	0	0
Tiéguenina	1	2	3	4	5	6	7	8	9	10	11	12	13	14	15		1	2	3	4	5	6	7	8	9	10	11	12	13	14	15	Sum
Truck size	No.	No.	No.	No.	No.	No.	No.	No.	No.	No.	No.	No.	No.	No.	No.		Quanti	Quanti	Quanti	Quanti	Quanti	Quanti	Quanti	Quanti	Quanti	Quanti	Quanti	Quanti	Quanti	Quanti	Quanti	No.
3.5																0	0	0	0	0	0	0	0	0	0	0	0	0	0	0	0	0
4.5																0	0	0	0	0	0	0	0	0	0	0	0	0	0	0	0	0
5																0	0	0	0	0	0	0	0	0	0	0	0	0	0	0	0	0
6	33	41	36	25	47	37	43	46	46	51	53	45	43	53	47	646	214.5	266.5	234	162.5	305.5	240.5	279.5	299	299	331.5	344.5	292.5	279.5	344.5	305.5	4199
7																0	0	0	0	0	0	0	0	0	0	0	0	0	0	0	0	0
10	45	47	33	53	73	51	58	62	73	75	64	62	58	71	66	891	675	705	495	795	1095	765	870	930	1095	1125	960	930	870	1065	990	13365
12	46	27	42	25	35	37	46	42	42	45	33	36	47	47	43	593	759	445.5	693	412.5	577.5	610.5	759	693	693	742.5	544.5	594	775.5	775.5	709.5	9784.5
14	42	43	33	30	39	49	37	33	41	48	33	32	35	43	42	580	798	817	627	570	741	931	703	627	779	912	627	608	665	817	798	11020
22																0	0	0	0	0	0	0	0	0	0	0	0	0	0	0	0	0
															Sum	20074
															Per day	1338.27

## Sheet: Amount3_October
Truck	Quantity (m3)
3.5	3.5
4.5	4.5
5	5
6	6.5
7	7.5
10	15
12	16.5
14	19
22	33
Banankoro	1	2	3	4	5	6	7	8	9	10	11	12	13	14	15	Sum	1	2	3	4	5	6	7	8	9	10	11	12	13	14	15	Sum
Truck size	No.	No.	No.	No.	No.	No.	No.	No.	No.	No.	No.	No.	No.	No.	No.	No.	Quanti	Quanti	Quanti	Quanti	Quanti	Quanti	Quanti	Quanti	Quanti	Quanti	Quanti	Quanti	Quanti	Quanti	Quanti	Quanti
3.5																0	0	0	0	0	0	0	0	0	0	0	0	0	0	0	0	0
4.5																0	0	0	0	0	0	0	0	0	0	0	0	0	0	0	0	0
5																0	0	0	0	0	0	0	0	0	0	0	0	0	0	0	0	0
6	52	41	33	42	58	53	33	30	32	48	34	49	37	51	40	633	338	266.5	214.5	273	377	344.5	214.5	195	208	312	221	318.5	240.5	331.5	260	4114.5
7	53	36	34	40	49	45	35	43	41	37	32	49	41	62	44	641	397.5	270	255	300	367.5	337.5	262.5	322.5	307.5	277.5	240	367.5	307.5	465	330	4807.5
10	22	30	23	23	39	25	27	33	37	33	24	24	22	45	25	432	330	450	345	345	585	375	405	495	555	495	360	360	330	675	375	6480
12																0	0	0	0	0	0	0	0	0	0	0	0	0	0	0	0	0
14	17	18	18	23	48	22	21	30	37	21	26	25	21	42	21	390	323	342	342	437	912	418	399	570	703	399	494	475	399	798	399	7410
22																0	0	0	0	0	0	0	0	0	0	0	0	0	0	0	0	0
																	1388.5	1328.5	1156.5	1355	2241.5	1475	1281	1582.5	1773.5	1483.5	1315	1521	1277	2269.5	1364	22812
Djicoroni	1	2	3	4	5	6	7	8	9	10	11	12	13	14	15		1	2	3	4	5	6	7	8	9	10	11	12	13	14	15	Sum
Truck size	No.	No.	No.	No.	No.	No.	No.	No.	No.	No.	No.	No.	No.	No.	No.		Quanti	Quanti	Quanti	Quanti	Quanti	Quanti	Quanti	Quanti	Quanti	Quanti	Quanti	Quanti	Quanti	Quanti	Quanti	No.
3.5																0	0	0	0	0	0	0	0	0	0	0	0	0	0	0	0	0
4.5																0	0	0	0	0	0	0	0	0	0	0	0	0	0	0	0	0
5	56	39	46	43	43	30	40	35	26	45	30	26	35	40	47	581	280	195	230	215	215	150	200	175	130	225	150	130	175	200	235	2905
6	67	54	56	54	58	44	54	54	24	56	42	55	54	65	57	794	435.5	351	364	351	377	286	351	351	156	364	273	357.5	351	422.5	370.5	5161
7	59	57	66	48	66	48	56	54	38	58	54	40	58	69	64	835	442.5	427.5	495	360	495	360	420	405	285	435	405	300	435	517.5	480	6262.5
10	26	27	27	34	34	24	24	26	14	28	16	14	24	37	35	390	390	405	405	510	510	360	360	390	210	420	240	210	360	555	525	5850
12	7	7	4	16	8	5	11	14	3	15	7	7	13	27	16	160	115.5	115.5	66	264	132	82.5	181.5	231	49.5	247.5	115.5	115.5	214.5	445.5	264	2640
14	2	1	1	6	1	2	4	5		6	4	1	2	6	5	46	38	19	19	114	19	38	76	95	0	114	76	19	38	114	95	874
22																0	0	0	0	0	0	0	0	0	0	0	0	0	0	0	0	0
																	1701.5	1513	1579	1814	1748	1276.5	1588.5	1647	830.5	1805.5	1259.5	1132	1573.5	2254.5	1969.5	23692.5
Farabana	1	2	3	4	5	6	7	8	9	10	11	12	13	14	15		1	2	3	4	5	6	7	8	9	10	11	12	13	14	15	Sum
Truck size	No.	No.	No.	No.	No.	No.	No.	No.	No.	No.	No.	No.	No.	No.	No.		Quanti	Quanti	Quanti	Quanti	Quanti	Quanti	Quanti	Quanti	Quanti	Quanti	Quanti	Quanti	Quanti	Quanti	Quanti	No.
3.5																0	0	0	0	0	0	0	0	0	0	0	0	0	0	0	0	0
4.5																0	0	0	0	0	0	0	0	0	0	0	0	0	0	0	0	0
5																0	0	0	0	0	0	0	0	0	0	0	0	0	0	0	0	0
6	91	81	82	45	73	106	86	78	77	106	76	102	103	96	96	1298	591.5	526.5	533	292.5	474.5	689	559	507	500.5	689	494	663	669.5	624	624	8437
7	121	82	116	121	91	127	108	101	104	112	108	93	127	107	83	1601	907.5	615	870	907.5	682.5	952.5	810	757.5	780	840	810	697.5	952.5	802.5	622.5	12007.5
10	170	103	129	162	116	270	152	122	141	151	146	163	141	158	156	2280	2550	1545	1935	2430	1740	4050	2280	1830	2115	2265	2190	2445	2115	2370	2340	34200
12																0	0	0	0	0	0	0	0	0	0	0	0	0	0	0	0	0
14	71	68	71	47	46	82	61	50	56	91	72	67	153	81	80	1096	1349	1292	1349	893	874	1558	1159	950	1064	1729	1368	1273	2907	1539	1520	20824
22	43	41	66	31	42	87	51	32	54	42	41	46	46	42	40	704	1419	1353	2178	1023	1386	2871	1683	1056	1782	1386	1353	1518	1518	1386	1320	23232
																	6817	5331.5	6865	5546	5157	10120.5	6491	5100.5	6241.5	6909	6215	6596.5	8162	6721.5	6426.5	98700.5
Kalaban Koro	1	2	3	4	5	6	7	8	9	10	11	12	13	14	15		1	2	3	4	5	6	7	8	9	10	11	12	13	14	15	Sum
Truck size	No.	No.	No.	No.	No.	No.	No.	No.	No.	No.	No.	No.	No.	No.	No.		Quanti	Quanti	Quanti	Quanti	Quanti	Quanti	Quanti	Quanti	Quanti	Quanti	Quanti	Quanti	Quanti	Quanti	Quanti	No.
3.5																0	0	0	0	0	0	0	0	0	0	0	0	0	0	0	0	0
4.5																0	0	0	0	0	0	0	0	0	0	0	0	0	0	0	0	0
5	2	2	4	2	2	1	1	1	2	4	1	3	2	1	2	30	10	10	20	10	10	5	5	5	10	20	5	15	10	5	10	150
6	22	27	34	18	27	20	11	42	14	41	13	33	21	16	28	367	143	175.5	221	117	175.5	130	71.5	273	91	266.5	84.5	214.5	136.5	104	182	2385.5
7	215	185	203	240	243	248	115	219	146	243	230	252	215	67	22	2843	1612.5	1387.5	1522.5	1800	1822.5	1860	862.5	1642.5	1095	1822.5	1725	1890	1612.5	502.5	165	21322.5
10	1	2	3	4	4	1	6	1	6	10	11	12	13	2	4	80	15	30	45	60	60	15	90	15	90	150	165	180	195	30	60	1200
12																0	0	0	0	0	0	0	0	0	0	0	0	0	0	0	0	0
14																0	0	0	0	0	0	0	0	0	0	0	0	0	0	0	0	0
22																0	0	0	0	0	0	0	0	0	0	0	0	0	0	0	0	0
																	1780.5	1603	1808.5	1987	2068	2010	1029	1935.5	1286	2259	1979.5	2299.5	1954	641.5	417	25058
Koulikoro	1	2	3	4	5	6	7	8	9	10	11	12	13	14	15		1	2	3	4	5	6	7	8	9	10	11	12	13	14	15	Sum
Truck size	No.	No.	No.	No.	No.	No.	No.	No.	No.	No.	No.	No.	No.	No.	No.		Quanti	Quanti	Quanti	Quanti	Quanti	Quanti	Quanti	Quanti	Quanti	Quanti	Quanti	Quanti	Quanti	Quanti	Quanti	No.
3.5																0	0	0	0	0	0	0	0	0	0	0	0	0	0	0	0	0
4.5																0	0	0	0	0	0	0	0	0	0	0	0	0	0	0	0	0
5																0	0	0	0	0	0	0	0	0	0	0	0	0	0	0	0	0
6	30	7	27	21	18	19	20	19	5	26	12	25	15	14	19	277	195	45.5	175.5	136.5	117	123.5	130	123.5	32.5	169	78	162.5	97.5	91	123.5	1800.5
7	14	18	24	22	19	16	14	11	6	25	25	14	20	16	19	263	105	135	180	165	142.5	120	105	82.5	45	187.5	187.5	105	150	120	142.5	1972.5
10	140	50	152	147	120	124	90	105	60	141	159	131	113	106	154	1792	2100	750	2280	2205	1800	1860	1350	1575	900	2115	2385	1965	1695	1590	2310	26880
12	33	18	51	48	34	28	13	24	23	27	34	24	30	23	34	444	544.5	297	841.5	792	561	462	214.5	396	379.5	445.5	561	396	495	379.5	561	7326
14	87	12	85	74	89	79	56	70	4	76	128	81	57	63	65	1026	1653	228	1615	1406	1691	1501	1064	1330	76	1444	2432	1539	1083	1197	1235	19494
22																0	0	0	0	0	0	0	0	0	0	0	0	0	0	0	0	0
																	4597.5	1455.5	5092	4704.5	4311.5	4066.5	2863.5	3507	1433	4361	5643.5	4167.5	3520.5	3377.5	4372	57473
Sebenikoro	1	2	3	4	5	6	7	8	9	10	11	12	13	14	15		1	2	3	4	5	6	7	8	9	10	11	12	13	14	15	Sum
Truck size	No.	No.	No.	No.	No.	No.	No.	No.	No.	No.	No.	No.	No.	No.	No.		Quanti	Quanti	Quanti	Quanti	Quanti	Quanti	Quanti	Quanti	Quanti	Quanti	Quanti	Quanti	Quanti	Quanti	Quanti	No.
3.5	18	7	12	21	11	9	15	21	7	19	9	19	12	22	7	209	63	24.5	42	73.5	38.5	31.5	52.5	73.5	24.5	66.5	31.5	66.5	42	77	24.5	731.5
4.5	7	13	8	24	9	11	14	17	8	18	27	27	10	23	14	230	31.5	58.5	36	108	40.5	49.5	63	76.5	36	81	121.5	121.5	45	103.5	63	1035
5	21	14	14	22	11	13	16	21	11	30	34	33	20	17	13	290	105	70	70	110	55	65	80	105	55	150	170	165	100	85	65	1450
6	37	18	32	40	31	33	35	47	30	50	37	47	35	35	32	539	240.5	117	208	260	201.5	214.5	227.5	305.5	195	325	240.5	305.5	227.5	227.5	208	3503.5
7	46	30	43	54	49	60	55	55	49	70	68	65	60	59	59	822	345	225	322.5	405	367.5	450	412.5	412.5	367.5	525	510	487.5	450	442.5	442.5	6165
10	35	15	28	36	46	69	55	65	46	60	67	65	55	48	63	753	525	225	420	540	690	1035	825	975	690	900	1005	975	825	720	945	11295
12	8	4	8	3	8	7	8	6	8	7	8	7	8	9	7	106	132	66	132	49.5	132	115.5	132	99	132	115.5	132	115.5	132	148.5	115.5	1749
14																0	0	0	0	0	0	0	0	0	0	0	0	0	0	0	0	0
22																0	0	0	0	0	0	0	0	0	0	0	0	0	0	0	0	0
																	1442	786	1230.5	1546	1525	1961	1792.5	2047	1500	2163	2210.5	2236.5	1821.5	1804	1863.5	25929
Tiéguenina	1	2	3	4	5	6	7	8	9	10	11	12	13	14	15		1	2	3	4	5	6	7	8	9	10	11	12	13	14	15	Sum
Truck size	No.	No.	No.	No.	No.	No.	No.	No.	No.	No.	No.	No.	No.	No.	No.		Quanti	Quanti	Quanti	Quanti	Quanti	Quanti	Quanti	Quanti	Quanti	Quanti	Quanti	Quanti	Quanti	Quanti	Quanti	No.
3.5																0	0	0	0	0	0	0	0	0	0	0	0	0	0	0	0	0
4.5																0	0	0	0	0	0	0	0	0	0	0	0	0	0	0	0	0
5																0	0	0	0	0	0	0	0	0	0	0	0	0	0	0	0	0
6	53	62	49	73	68	68	74	83	82	83	67	72	73	79	92	1078	344.5	403	318.5	474.5	442	442	481	539.5	533	539.5	435.5	468	474.5	513.5	598	7007
7																0	0	0	0	0	0	0	0	0	0	0	0	0	0	0	0	0
10	152	137	80	164	85	94	103	108	118	104	107	89	103	98	104	1646	2280	2055	1200	2460	1275	1410	1545	1620	1770	1560	1605	1335	1545	1470	1560	24690
12	47	63	46	63	73	52	63	58	69	67	60	17	62	74	93	907	775.5	1039.5	759	1039.5	1204.5	858	1039.5	957	1138.5	1105.5	990	280.5	1023	1221	1534.5	14965.5
14	38	53	43	66	57	66	67	73	68	61	58	16	53	77	78	874	722	1007	817	1254	1083	1254	1273	1387	1292	1159	1102	304	1007	1463	1482	16606
22																0	0	0	0	0	0	0	0	0	0	0	0	0	0	0	0	0
																	4122	4504.5	3094.5	5228	4004.5	3964	4338.5	4503.5	4733.5	4364	4132.5	2387.5	4049.5	4667.5	5174.5	63268.5
																Daily volume	21849	16522	20826	22180.5	21055.5	24873.5	19384	20323	17798	23345	22755.5	20340.5	22358	21736	21587	316934
															Sum	26457
														Amount 3	per day	1763.8
														Amount 1	per day	1286.13
														Amount 2	per day	1338.27
															Average	1462.73

## Sheet: Price
Truck	Quantity (m3)
3.5	3.5
4.5	4.5
5	5
6	6.5
7	7.5	voller 6er
10	15		22.5
12	16.5
14	19	voller 12er
22	33
Banankoro	1	2	3	4	5	6	7	8	9	10	11	12	13	14	15	Sum
Truck size	No.	No.	No.	No.	No.	No.	No.	No.	No.	No.	No.	No.	No.	No.	No.	No.	Price/load	Sum
3.5																0
4.5																0
5																0
6	4	7	7	7	12	12	16	16	11	8	12	8	11	10	12	153
7	10	16	17	18	17	38	22	22	22	19	24	27	32	33	23	340
10	8	13	18	23	17	36	23	14	24	17	17	12	29	20	22	293
12																0
14	9	6	8	8	12	13	13	11	13	13	10	11	14	17	18	176
22																0
Djicoroni	1	2	3	4	5	6	7	8	9	10	11	12	13	14	15	Sum
Truck size	No.	No.	No.	No.	No.	No.	No.	No.	No.	No.	No.	No.	No.	No.	No.	No.
3.5																0
4.5																0
5	24	12	29	34	29	40	50	42	23	35	40	33	31	38	23	483
6	33	10	37	45	43	51	61	55	22	50	48	45	47	54	34	635
7	36	13	38	40	35	34	47	48	31	44	35	23	37	44	29	534
10	18	4	16	11	13	17	22	13	11	14	21	7	16	13	11	207
12																0
14	2	0	1	1	4	3	2	4	1	0	3	4	0	5	1	31
22																0
Farabana	1	2	3	4	5	6	7	8	9	10	11	12	13	14	15	Sum
Truck size	No.	No.	No.	No.	No.	No.	No.	No.	No.	No.	No.	No.	No.	No.	No.	No.
3.5																0
4.5																0
5																0
6	68	167	187	145	165	82	101	72	115	83	87	82	78	57	75	1564
7	107	155	211	152	203	128	117	132	155	137	110	119	82	82	95	1985
10	98	198	227	185	247	130	143	151	140	167	120	124	80	95	140	2245
12																0
14	62	120	135	145	150	87	67	45	121	82	87	53	66	57	60	1337
22	51	56	52	50	78	37	29	45	46	45	40	47	46	23	24	669
Kalaban Koro	1	2	3	4	5	6	7	8	9	10	11	12	13	14	15	Sum
Truck size	No.	No.	No.	No.	No.	No.	No.	No.	No.	No.	No.	No.	No.	No.	No.	No.
3.5																0
4.5																0
5	3	4	5	2	4	4	6	5	4	6	5	1	4	2	5	60
6	13	20	24	23	16	27	30	30	23	25	25	13	35	25	19	348
7	71	154	156	173	84	85	175	120	152	110	167	76	164	35	106	1828
10												1		3	1	5
12																0
14																0
22																0
Koulikoro	1	2	3	4	5	6	7	8	9	10	11	12	13	14	15	Sum
Truck size	No.	No.	No.	No.	No.	No.	No.	No.	No.	No.	No.	No.	No.	No.	No.	No.
3.5																0
4.5																0
5																0
6	4	8	15	10	12	4	11	18	16	20	10	20	16	11	14	189
7	35	22	40	21	36	12	28	29	23	23	20	25	29	30	27	400
10	120	132	142	85	130	50	113	87	118	113	78	116	93	106	110	1593
12	27	25	30	20	35	15	29	40	37	41	11	40	32	30	39	451
14	77	85	92	56	66	15	77	71	87	93	47	56	53	82	67	1024
22																0
Sebenikoro	1	2	3	4	5	6	7	8	9	10	11	12	13	14	15	Sum
Truck size	No.	No.	No.	No.	No.	No.	No.	No.	No.	No.	No.	No.	No.	No.	No.	No.
3.5	14	9	13	10	16	12	8	7	7	12	11	8	11			138
4.5	13	13	17	10	12	13	8	9	7	9	17	6	14			148
5	22	23	24	10	15	19	10	16	19	18	20	13	12			221
6	19	28	22	18	24	27	18	20	21	19	18	15	15			264
7	26	28	28	19	29	28	19	23	34	35	27	23	35			354
10	16	22	19	8	24	18	11	14	15	16	13	10	22			208
12	2	4		1	3	1	2	3	2	7	3	2	2			32
14																0
22																0
Tiéguenina	1	2	3	4	5	6	7	8	9	10	11	12	13	14	15	Sum
Truck size	No.	No.	No.	No.	No.	No.	No.	No.	No.	No.	No.	No.	No.	No.	No.	No.
3.5																0
4.5																0
5																0
6	10	15	10	15	20	10	5	10	14	14	37	25	18	30	17	250
7	10	20	8	15	25	15	4	16	13	13	17					156
10	10	16	9	6	15	13	5	14	9	17	16	29	23	92	114	388
12	7	23	9	16	20	18	9	11	10	17	13	19	14	39	21	246
14																0
22	19	13	18	7	17	14	5	8	8	6	6	6				127

## Sheet: Summation
Community	Quantity 1 (m3)	Quantity 2 (m3)	Quantity 3 (m3)	Quantity sum (m3)	Quantity 1 daily (m3)	Quantity 2 daily (m3)	Quantity 3 daily (m3)	Quantity daily average (m3)	15	Percentages per location
Banankoro	11283.5	16100	22812	50195.5	752.233	1073.33	1520.8	1115.46		0.0632186
Djicoroni	14241.5	20034.5	23692.5	57968.5	949.433	1335.63	1579.5	1288.19		0.0730083
Farabana	106208	83352	98700.5	288261	7080.57	5556.8	6580.03	6405.8		0.36305
Kalaban Koro	16347	13583.5	25058	54988.5	1089.8	905.567	1670.53	1221.97		0.0692551
Koulikoro	55021	54318.5	57473	166812	3668.07	3621.23	3831.53	3706.94	downstream	0.210092	0.359339	downstream
Sebenikoro	11853.5	19488.5	25929	57271	790.231	1299.23	1728.6	1272.69		0.0721298	0.640661	upstream
Tiéguenina	16865	38368.5	63268.5	118502	1124.33	2557.9	4217.9	2633.38	downstream	0.149247
Sum	231820	245246	316934	793999	15454.7	16349.7	21128.9	17644.4
Per month	m3	Mio m3	Percentages		Koulikoro town hall number of trucks	Koulikoro percentages
January	139092	0.139092	0.0286235		1110	0.0895884
February	231820	0.23182	0.0477059		1020	0.0823245
March	301366	0.301366	0.0620176		1080	0.0871671
April	370912	0.370912	0.0763294		840	0.0677966
May	463640	0.46364	0.0954117		1140	0.0920097	0.311731	Koulikoro vs us
June	477065	0.477065	0.0981745		960	0.0774818	0.286885	-> they only accounted for less than 30% of truckloads
July	490491	0.490491	0.100937		1050	0.0847458	0.220936
August	538787	0.538787	0.110876		1230	0.0992736
September	583158	0.583158	0.120007		990	0.0799031
October	633867	0.633867	0.130442		840	0.0677966
November	443707	0.443707	0.0913097		930	0.0750605
December	185456	0.185456	0.0381647		1200	0.0968523
Total	4.85936e+06	m3			12390
	4.85936	Mio m3
Density (g/cm3)	Mio t
1.88	9.1356
Density measurement	Sand weight (kg) in 1.5 L bottle	Average	Density
Wet 1	2.83	2.82	1.88
Wet 2	2.82
Wet 3	2.81
Semi-dried 1	2.54	2.52667	1.68444
Semi-dried 2	2.51
Semi-dried 3	2.53
Dried 1	2.42	2.39	1.59333
Dried 2	2.32
Dried 3	2.43
Overall average weight (kg)	2.57889
Overall average density	1.71926
	Inhabitants (2022)	Mined sand (t)	Per person (t)	Per person (kg)	Per person and day (kg)
Bamako	2816943	9.1356e+06	3.24309	3243.09	8.88518
Worldwide	7764951032	50000000000	6.43919	6439.19	17.6416
