# Supplementary material for: Social ecology of artisanal sand mining in the Niger River around Bamako, Mali
Source: PLoS One. 2025 Jan 30;20(1):e0318029. doi: 10.1371/journal.pone.0318029 (PMC11781661; doi:10.1371/journal.pone.0318029)
Supplement: S4 File — (XLSX) [file pone.0318029.s004.xlsx]

## Sheet: All
Date	Commauté	T1/T2/T3	Gauche/Milieu/Droite	Surface / Profondeur	Coordonnées GPS	Measurement1	Measurement2	Measurement3	Note
2022-03-08	Gouni	T1	Droite	Surface	12°52'37.506"N, -7°32'10.804"W	22.66	24.04	24.16
2022-03-08	Gouni	T1	Droite	Profondeur	12°52'37.506"N, -7°32'10.804"W	23.67	23.83	24.08
2022-03-08	Gouni	T1	Centre	Surface	12°52'41.804"N, -7°32'17.265"W	15.51	19.8	19.8
2022-03-08	Gouni	T1	Centre	Profondeur	12°52'41.804"N, -7°32'17.265"W	15.75	16.54	17.28
2022-03-08	Gouni	T1	Gauche	Surface	12°52'51.455"N, -7°32'33.334"W	17.17	17.11	17.29
2022-03-08	Gouni	T1	Gauche	Profondeur	12°52'51.455"N, -7°32'33.334"W	17.55	17.66	16.81
2022-03-08	Gouni	T2	Gauche	Surface	12°52'52.141"N, -7°32'38.087"W	16.5	17.83	17.33
2022-03-08	Gouni	T2	Gauche	Profondeur	12°52'52.141"N, -7°32'38.087"W	17.53	17.47	17.42
2022-03-08	Gouni	T2	Centre	Surface	12°52'41.007"N, -7°32'27.830"W	16.36	20.29	19.35
2022-03-08	Gouni	T2	Centre	Profondeur	12°52'41.007"N, -7°32'27.830"W	20.6	20	18.87
2022-03-08	Gouni	T2	Droite	Surface	12°52'33.136"N, -7°32'11.824"W	24.8	24.52	24.53
2022-03-08	Gouni	T2	Droite	Profondeur	12°52'33.136"N, -7°32'11.824"W	25.98	24.59	24.62
2022-03-08	Gouni	T3	Gauche	Surface	12°52'51.455"N,-7°32'33.334"W	19.25	16.75	16.74
2022-03-08	Gouni	T3	Gauche	Profondeur	12°52'51.455"N,-7°32'33.334"W	20.84	20.49	20.76
2022-03-08	Gouni	T3	Centre	Surface	12°52'50.693"N, -7°32'35.843"W	18.92	18.9	18.95
2022-03-08	Gouni	T3	Centre	Profondeur	12°52'50.693"N, -7°32'35.843"W	17.89	17.46	17.81
2022-03-08	Gouni	T3	Droite	Surface	12°52'40.348"N, -7°32'11.628"W	20.8	20.55	20.62
2022-03-08	Gouni	T3	Droite	Profondeur	12°52'40.348"N, -7°32'11.628"W	21.38	20.95	20.77
2022-03-12	Baguineda	T1	Gauche	Surface	12°38'42.622"N, -7°48'42.035"W	20.38	20.22	18.02
2022-03-12	Baguineda	T1	Gauche	Profondeur	12°38'42.622"N, -7°48'42.035"W	16.93	17.08	17.09
2022-03-12	Baguineda	T2	Gauche	Surface	12°38'41.451"N, -7°48'40.149"W	19.45	21	17.66
2022-03-12	Baguineda	T2	Gauche	Profondeur	12°38'41.451"N, -7°48'40.149"W	20.76	17.56	18.55
2022-03-12	Baguineda	T3	Gauche	Surface	12°38'40.745"N, -7°48'36.110"W	16.15	20.89	17.8
2022-03-12	Baguineda	T3	Gauche	Profondeur	12°38'40.745"N, -7°48'36.110"W	16.16	16.2	17.26
2022-03-12	Baguineda	T1	Centre	Surface	12°38'42.232"N, -7°49'27.796"W	20.96	20.13	20.31
2022-03-12	Baguineda	T1	Centre	Profondeur	12°38'42.232"N, -7°49'27.796"W	20.05	20.25	17.85
2022-03-12	Baguineda	T2	Centre	Surface	12°38'42.232"N, -7°49'27.796"W	18.41	18.76	17.44
2022-03-12	Baguineda	T2	Centre	Profondeur	12°38'42.232"N, -7°49'27.796"W	19.27	19.64	21.19
2022-03-12	Baguineda	T3	Centre	Surface	12°38'42.232"N, -7°49'27.796"W	18.92	20.87	16.21
2022-03-12	Baguineda	T3	Centre	Profondeur	12°38'42.232"N, -7°49'27.796"W	18.82	18.65	17.64
2022-03-12	Baguineda	T1	Droite	Surface	12°38'37.463"N, -7°48'46.691"W	17.2	17.74	20.11
2022-03-12	Baguineda	T1	Droite	Profondeur	12°38'37.463"N, -7°48'46.691"W	16.05	16.64	19.43
2022-03-12	Baguineda	T2	Droite	Surface	12°38'36.261"N, -7°48'44.174"W	18.9	19.35	21.2
2022-03-12	Baguineda	T2	Droite	Profondeur	12°38'36.261"N, -7°48'44.174"W	19.8	20.85	16.24
2022-03-12	Baguineda	T3	Droite	Surface	12°40'54.348"N, -7°48'43.748"W	18.17	19.84	21.14
2022-03-12	Baguineda	T3	Droite	Profondeur	12°40'54.348"N, -7°48'43.748"W	19.64	20.37	20.7
2022-05-15	Baguineda	T1	droite	surface		11.94	12.36	12.07	100m avant extraction
2022-05-15	Baguineda	T1	droite	profondeur		12.27	11.38	12.51
2022-05-15	Baguineda	T1	centre	surface		11.07	11.51	12.67
2022-05-15	Baguineda	T1	centre	profondeur		11.94	11.83	11.42
2022-05-15	Baguineda	T1	gauche	surface		10.84	11.74	11.74
2022-05-15	Baguineda	T1	gauche	profondeur		10.21	11.25	9.88
2022-05-15	Baguineda	T2	droite	surface		10.82	10.08	10.86	100 après extraction
2022-05-15	Baguineda	T2	droite	profondeur		10.26	11.38	11.1
2022-05-15	Baguineda	T2	centre	surface		11.37	11.19	10.8
2022-05-15	Baguineda	T2	centre	profondeur		11.07	10.14	11.39
2022-05-15	Baguineda	T2	gauche	surface		11.54	12.02	12.42
2022-05-15	Baguineda	T2	gauche	profondeur		9.61	11.33	12.19
2022-05-15	Baguineda	T3	droite	surface		14.41	14.29	14.72	300m après extraction
2022-05-15	Baguineda	T3	droite	profondeur		13.05	13.75	13.4
2022-05-15	Baguineda	T3	centre	surface		12.88	11.87	12.51
2022-05-15	Baguineda	T3	centre	profondeur		10.5	10.73	9.68
2022-05-15	Baguineda	T3	gauche	surface		12.19	10.69	11.67
2022-05-15	Baguineda	T3	gauche	profondeur		12.6	11.25	12.28
2022-05-18	Gouni	T1	droite	surface	12° 53'15.384''N, -7°32'763''W	22.79	22.25	21.02	100m avant extraction
2022-05-18	Gouni	T1	droite	profondeur	12°53'15.384''N, -7°32'763"W	20.96	21.68	22.07
2022-05-18	Gouni	T1	centre	surface	12°53'7.231"N, -7°32'7.500"W	11.9	11.43	11.71
2022-05-18	Gouni	T1	centre	profondeur	12°53'7.231"N, -7°32'7.500"W	11.25	12.91	11.66
2022-05-18	Gouni	T1	gauche	surface	12°53'11.299N, -7°32'20.065W	11.95	12.34	12.84
2022-05-18	Gouni	T1	gauche	profondeur	12°53'11.299N, -7°32'20.065W	11.13	12.99	12.75
2022-05-18	Gouni	T2	droite	surface	12°53'15.384"N, -7°32'31.763"W	19.69	19.02	20.14	100m après extraction
2022-05-18	Gouni	T2	droite	profondeur	12°53'15.384"N, -7°32'31.763"W	17.48	17.91	17.91
2022-05-18	Gouni	T2	centre	surface	12°53'8.701"N, -7°31'57.362"W	12.4	12.43	14.94
2022-05-18	Gouni	T2	centre	profondeur	12°53'8.701"N, -7°31'57.362"W	11.99	13.08	12.22
2022-05-18	Gouni	T2	gauche	surface	12°53'18.942"N, -7°32'17.669"W	10.99	10.78	11.99
2022-05-18	Gouni	T2	gauche	profondeur	12°53'18.942"N, -7°32'17.669"W	10.98	11.95	11.59
2022-05-18	Gouni	T3	droite	surface	12°53'51.842"N, -7°32'15.920"W	19.91	20.02	17.46	300m après extraction
2022-05-18	Gouni	T3	droite	profondeur	12°53'51.842"N, -7°32'15.920"W	21.31	21.88	22.11
2022-05-18	Gouni	T3	centre	surface	12°53'8.620"N, -7°31'57.312"W	11.37	10.73	10.97
2022-05-18	Gouni	T3	centre	profondeur	12°53'8.620"N, -7°31'57.312"W	9.69	10.92	11.22
2022-05-18	Gouni	T3	gauche	surface	12°53'25.131"N, -7°32'13.970"W	11.45	11.37	12.46
2022-05-18	Gouni	T3	gauche	profondeur	12°53'25.131"N, -7°32'13.970"W	12.99	12.2	12.59
2022-07-21	Baguineda	T1	Droite	Surface	12°38'31.920"N,-7°48'35.876"W	59	60	66	100m avant l'extraction
2022-07-21	Baguineda	T1	Droite	Profondeur	12°38'31.920"N,-7°48'35.876"W	58	59	60
2022-07-21	Baguineda	T1	Centre	Surface	12°38'36.561"N,-7°48'35.958"W	58	61	62
2022-07-21	Baguineda	T1	Centre	Profondeur	12°38'36.561"N,-7°48'35.958"W	53	55	58
2022-07-21	Baguineda	T1	Gauche	Surface	12°38'41.913"N,-7°48'30.723"W	56	61	64
2022-07-21	Baguineda	T1	Gauche	Profondeur	12°38'41.913"N,-7°48'30.723"W	60	64	63
2022-07-21	Baguineda	T2	Droite	Surface	12°38'26.519"N,-7°48'27.339"W	57	62	65	100m après l'extraction
2022-07-21	Baguineda	T2	Droite	Profondeur	12°38'26.519"N,-7°48'27.339"W	57	61	69
2022-07-21	Baguineda	T2	Centre	Surface	12°38'37.763"N,-7°48'27.521"W	53	56	57
2022-07-21	Baguineda	T2	Centre	Profondeur	12°38'37.763"N,-7°48'27.521"W	58	62	61
2022-07-21	Baguineda	T2	Gauche	Surface	12°38'40.419"N,-7°48'24.889"W	59	61	63
2022-07-21	Baguineda	T2	Gauche	Profondeur	12°38'40.419"N,-7°48'24.889"W	59	63	62
2022-07-21	Baguineda	T3	Droite	Surface	12°38'25.746"N,-7°48'25.111"W	65	66	69	300m après l'extraction
2022-07-21	Baguineda	T3	Droite	Profondeur	12°38'25.746"N,-7°48'25.111"W	65	67	69
2022-07-21	Baguineda	T3	Centre	Surface	12°38'37.646"N,-7°48'23'796"W	56	61	65
2022-07-21	Baguineda	T3	Centre	Profondeur	12°38'37.646"N,-7°48'23'796"W	54	59	58
2022-07-21	Baguineda	T3	Gauche	Surface	12°38'39.600"N,-7°48'22.702"W	56	62	66
2022-07-21	Baguineda	T3	Gauche	Profondeur	12°38'39.600"N,-7°48'22.702"W	57	60	63
2022-07-20	Gouni	T1	Droite	Surface	12°52'23.767''N,-7°32'20.318"W	92	91	91	100m avant l'extraction
2022-07-20	Gouni	T1	Droite	Profondeur	12°52'23.767"N,-7°32'20.318"W	92	90	93
2022-07-20	Gouni	T1	Centre	Surface	12°52'36.726"N,-7°32.31.913"W	44.77	45.54	45.54
2022-07-20	Gouni	T1	Centre	Profondeur	12°52'36.726"N,-7°32.31.913"W	44.83	43.93	43.93
2022-07-20	Gouni	T1	Gauche	Surface	12°52'40.891"N,-7°32'42.066"W	39.27	39.27	41.12
2022-07-20	Gouni	T1	Gauche	Profondeur	12°52'40.891"N,-7°32'42.066"W	40.41	43.11	40.58
2022-07-20	Gouni	T2	Droite	Surface	12°52'50.541"N,-7°32'9.094"W	52	53	51	100m apres l'extraction
2022-07-20	Gouni	T2	Droite	Profondeur	12°52'50.541"N,-7°32'9.094"W	50	50	53
2022-07-20	Gouni	T2	Centre	Surface	12°52'42.355"N,-7°32'25.049"W	40.41	41.47	41.81
2022-07-20	Gouni	T2	Centre	Profondeur	12°52'42.355"N,-7°32'25.049"W	44.1	42.8	47.36
2022-07-20	Gouni	T2	Gauche	Surface	12°52'47.728"N,-7°32'36.746"W	44.96	43.79	43.38
2022-07-20	Gouni	T2	Gauche	Profondeur	12°52'47.728"N,-7°32'36.746"W	43.21	42.2	42.52
2022-07-20	Gouni	T3	Droite	Surface	12°52'44.141"N,-7°32'11.178"W	73	69	68	300m après l'extraction
2022-07-20	Gouni	T3	Droite	Profondeur	12°52'44.141"N,-7°32'11.178"W	68	69	69
2022-07-20	Gouni	T3	Centre	Surface	12°53'51.876"N,-7°32'14.883"W	42.5	41.67	42.19
2022-07-20	Gouni	T3	Centre	Profondeur	12°53'51.876"N,-7°32'14.883"W	41.74	41.09	41.71
2022-07-20	Gouni	T3	Gauche	Surface	12°52'52.817"N,-7°32'33.096"W	44.57	45.24	44.54
2022-07-20	Gouni	T3	Gauche	Profondeur	12°52'52.817"N,-7°32'33.096"W	44.74	45.71	43.56
2022-09-15	Baguineda	T1	Droite	Surface	12°39'1.208"N,-7°48'32.564"W	33.76	35.09	35.92	100m avant
2022-09-15	Baguineda	T1	Droite	Profondeur	12°39'1.208"N,-7°48'32.564"W	39.12	35.61	36.2
2022-09-15	Baguineda	T1	Centre	Surface	12°38'38.974"N,-748'46.044"W	35.19	37.35	37.48
2022-09-15	Baguineda	T1	Centre	Profondeur	12°38'38.974"N,-748'46.044"W	38.27	36.07	36.55
2022-09-15	Baguineda	T1	Gauche	Surface	12°38'42.392"N,-7°48'29.053"W	34.38	36.41	35.57
2022-09-15	Baguineda	T1	Gauche	Profondeur	12°38'42.392"N,-7°48'29.053"W	31.82	33.85	35.47
2022-09-15	Baguineda	T2	Droite	Surface	12°38'32.787"N,-7°48'40.102"W	33.71	34.55	35.85	100 apres
2022-09-15	Baguineda	T2	Droite	Profondeur	12°38'32.787"N,-7°48'40.102"W	33.36	33.6	34.34
2022-09-15	Baguineda	T2	Centre	Surface	12°38'38.974"N,-748'46.044"W	37.97	34.71	36.29
2022-09-15	Baguineda	T2	Centre	Profondeur	12°38'38.974"N,-748'46.044"W	33.53	36.06	37.05
2022-09-15	Baguineda	T2	Gauche	Surface	12°38'41.166"N,-7°48'28.930"W	34.27	35.33	35.82
2022-09-15	Baguineda	T2	Gauche	Profondeur	12°38'41.166"N,-7°48'28.930"W	42.19	45.91	42.03
2022-09-15	Baguineda	T3	Droite	Surface	12°39'36.550"N,-7°49'55.941"W	35.95	35.1	35.96	300m après
2022-09-15	Baguineda	T3	Droite	Profondeur	12°39'36.550"N,-7°49'55.941"W	44.56	45.38	42.44
2022-09-15	Baguineda	T3	Centre	Surface	12°38'35.298"N,-7°48'30.845"W	34.5	32.56	35.29
2022-09-15	Baguineda	T3	Centre	Profondeur	12°38'35.298"N,-7°48'30.845"W	34.37	32.06	33.26
2022-09-15	Baguineda	T3	Gauche	Surface	12°38'40.096"N,-7°48'28.683"W	32.27	33.04	33.45
2022-09-15	Baguineda	T3	Gauche	Profondeur	12°38'40.096"N,-7°48'28.683"W	34.76	38.23	38.44
2022-09-27	Gouni	T1	Droite	Surface	12°52'22.249"N,-7°32'19.201"W	28.09	29.06	31.07	100m avant
2022-09-27	Gouni	T1	Droite	Profondeur	12°52'22.249"N,-7°32'19.201"W	29.45	30.16	33.45
2022-09-27	Gouni	T1	Centre	Surface	12°52'36.726"N,-7°32'31.913"W	26.41	25.03	27.01
2022-09-27	Gouni	T1	Centre	Profondeur	12°52'36.726"N,-7°32'31.913"W	24.34	26.24	26.41
2022-09-27	Gouni	T1	Gauche	Surface	12°52'38.543"N,: -7°32'47.050"W	25.04	25.97	27.14
2022-09-27	Gouni	T1	Gauche	Profondeur	12°52'38.543"N,: -7°32'47.050"W	26.07	28.36	28.7
2022-09-27	Gouni	T2	Droite	Surface		32.28	32.93	33.64	100m après
2022-09-27	Gouni	T2	Droite	Profondeur		28.55	29.72	30.55
2022-09-27	Gouni	T2	Centre	Surface	12°52'42.325"N,-7°32'30.399"W	24.12	25.14	25.29
2022-09-27	Gouni	T2	Centre	Profondeur	12°52'42.325"N,-7°32'30.399"W	23.5	24.38	26.06
2022-09-27	Gouni	T2	Gauche	Surface	12°52'46.355"N,-7°32'37.505"W	24.87	27.26	27.72
2022-09-27	Gouni	T2	Gauche	Profondeur	12°52'46.355"N,-7°32'37.505"W	26.15	28.12	29.4
2022-09-27	Gouni	T3	Droite	Surface	12°52'47.728"N,-7°32'36.746"W	30.23	31.57	34.63	300m après
2022-09-27	Gouni	T3	Droite	Profondeur	12°52'47.728"N,-7°32'36.746"W	28.09	31.9	33.21
2022-09-27	Gouni	T3	Centre	Surface	12°52'52.136"N,-7°32'28.680"W	24.5	25.9	26.54
2022-09-27	Gouni	T3	Centre	Profondeur	12°52'52.136"N,-7°32'28.680"W	21.59	23.03	24.06
2022-09-27	Gouni	T3	Gauche	Surface	12°52'52.250"N,-7°32'33.183"W	23.9	25.59	25.55
2022-09-27	Gouni	T3	Gauche	Profondeur	12°52'52.250"N,-7°32'33.183"W	24.24	25.77	28.48
2022-11-17	Gouni	T1	Droite	Surface	12°52'23.737"N,-7°32'18.530"W	16.85	16.6	16.89	100m après
2022-11-17	Gouni	T1	Droite	Profondeur	12°52'23.737"N,-7°32'18.530"W	19.7	16.54	17.06
2022-11-17	Gouni	T1	Centre	Surface	12°52'34.716"N,-7°32'38.249"W	16.09	16.21	16.62
2022-11-17	Gouni	T1	Centre	Profondeur	12°52'34.716"N,-7°32'33.249"W	16.76	17.34	17.11
2022-11-17	Gouni	T1	Gauche	Surface	12°52'40.251"N,-7°32'43.446"W	16	17.59	18.77
2022-11-17	Gouni	T1	Gauche	Profondeur	12°52'40.251"N,-7°32'43.446"W	16.85	15.29	18.21
2022-11-17	Gouni	T2	Droite	Surface	12°52'31.307"N,-7°32'13.835"W	19.61	19.08	19.18	100m après
2022-11-17	Gouni	T2	Droite	Profondeur	12°52'31.307"N,-7°32'33.835"W	19.46	16.28	18.79
2022-11-17	Gouni	T2	Centre	Surface	12°52'40.497"N,-7°32'33.322"W	19.19	16.71	17.09
2022-11-17	Gouni	T2	Centre	Profondeur	12°52'40.497"N,-7°32'33.322"W	18.71	19.1	18.26
2022-11-17	Gouni	T2	Gauche	Surface	12°52'43.876"N,-7°32'39.656"W	17.4	16.8	18.32
2022-11-17	Gouni	T2	Gauche	Profondeur	12°52'43.876"N,-7°32'39.656"W	15.06	16.27	17.47
2022-11-17	Gouni	T3	Droite	Surface	12°52'34.347"N,-7°32'13.506"W	16.92	17.79	15.65	300m après
2022-11-17	Gouni	T3	Droite	Profondeur	12°52'34.347"N,-7°32'13.506"W	17.72	16.81	18.59
2022-11-17	Gouni	T3	Centre	Surface	12°52'43.933"N,-7°32'26.585"W	16.64	17.97	18.48
2022-11-17	Gouni	T3	Centre	Profondeur	12°52'43.933"N,-7°32'26.585"W	17.79	18.36	17.46
2022-11-17	Gouni	T3	Gauche	Surface	12°52'47.488"N,-7°32'37.238"W	17.49	16.58	18.9
2022-11-17	Gouni	T3	Gauche	Profondeur	12°52'47.488"N,-7°32'37.238"W	17.08	17.69	18.83
2022-11-19	Baguineda	T1	Droite	Surface	12°38'36.986"N,-7°48'46.488"W	20.72	20.72	21.16	100m avant
2022-11-19	Baguineda	T1	Droite	Profondeur	12°38'36.986"N,-7°48'46.488"W	22.41	22.18	22.9
2022-11-19	Baguineda	T1	Centre	Surface	12°38'42.590"N,-7°48'43.452"W	19.9	21.09	21.67
2022-11-19	Baguineda	T1	Centre	Profondeur	12°38'42.590"N,-7°48'43.452"W	25.05	25.28	26.25
2022-11-19	Baguineda	T1	Gauche	Surface	12°38'44.767"N,-7°48'40.364"W	25.09	24.83	24.9
2022-11-19	Baguineda	T1	Gauche	Profondeur	12°38'44.767"N,-7°48'40.364"W	20.54	21.44	24.27
2022-11-19	Baguineda	T2	Droite	Surface	12°38'33.612"N,-7°48'40.793"W	23.09	24.31	25.51	100m après
2022-11-19	Baguineda	T2	Droite	Profondeur	12°38'33.612"N,-7°48'40.793"W	24.99	25.23	25.72
2022-11-19	Baguineda	T2	Centre	Surface	12°38'41.246"N,-7°48'38.238"W	21.37	21.88	22.32
2022-11-19	Baguineda	T2	Centre	Profondeur	12°38'41.246"N,-7°48'38.238"W	20.18	20.37	21.62
2022-11-19	Baguineda	T2	Gauche	Surface	12°38'43.852"N,-7°48'47.171"W	22.07	23.07	23.09
2022-11-19	Baguineda	T2	Gauche	Profondeur	12°38'43.852"N,-7°48'47.171"W	23.58	21.73	22.5
2022-11-19	Baguineda	T3	Droite	Surface	12°38'31.816"N,-7°48'38.478"W	19.03	19.83	20.57	300m après
2022-11-19	Baguineda	T3	Droite	Profondeur	12°38'31.816"N,-7°48'38.478"W	20.7	21.56	21
2022-11-19	Baguineda	T3	Centre	Surface	12°38'41.177"N,-7°48'36.662"W	21.82	23.76	23.96
2022-11-19	Baguineda	T3	Centre	Profondeur	12°38'41.177"N,-7°48'36.662"W	19.54	19.9	20.33
2022-11-19	Baguineda	T3	Gauche	Surface	12°38'43.092"N,-7°48'35.776"W	21.49	22.51	23.18
2022-11-19	Baguineda	T3	Gauche	Profondeur	12°38'43.092"N,-7°48'35.776"W	21.57	23.45	22.19
2023-02-01	Baguineda	T1	Droite	Surface	12°38'32.964"N,-7°48'39.125"W	11.24	12.55	12.84	100m avant
2023-02-01	Baguineda	T1	Droite	Profondeur	12°38'32.964"N,-7°48'39.125"W	16.56	16.41	15.8
2023-02-01	Baguineda	T1	Centre	Surface	12°38'35.836"N,-7°48'38.176"W	14.91	14.99	15.2
2023-02-01	Baguineda	T1	Centre	Profondeur	12°38'35.836"N,-7°48'38.176"W	18.14	19.51	15.04
2023-02-01	Baguineda	T1	Gauche	Surface	12°38'40.369"N,-7°48'35.313"W	18.02	18.26	17.25
2023-02-01	Baguineda	T1	Gauche	Profondeur	12°38'40.369"N,-7°48'35.313"W	19.22	17.87	18.15
2023-02-01	Baguineda	T2	Droite	Surface	12°38'31.272"N,-7°48'36.576"W	13.25	13.25	15.73	100m après
2023-02-01	Baguineda	T2	Droite	Profondeur	12°38'31.272"N,-7°48'36.576"W	14.38	14.32	16.83
2023-02-01	Baguineda	T2	Centre	Surface	12°38'35.399"N,-7°48'35.210"W	14.34	14.6	15.85
2023-02-01	Baguineda	T2	Centre	Profondeur	12°38'35.399"N,-7°48'35.210"W	14.63	15.78	16.17
2023-02-01	Baguineda	T2	Gauche	Surface	12°38'30.000"N,-7°48'33.406"W	14.06	17.68	17.3
2023-02-01	Baguineda	T2	Gauche	Profondeur	12°38'30.000"N,-7°48'33.406"W	14.5	14.94	17.37
2023-02-01	Baguineda	T3	Droite	Surface	12°38'29.856"N,-7°48'34.286"W	14.91	13.38	13.49	300m après
2023-02-01	Baguineda	T3	Droite	Profondeur	12°38'29.856"N,-7°48'34.286"W	15.77	16.9	17.3
2023-02-01	Baguineda	T3	Centre	Surface	12°38'35.324"N,-7°48'33.213"W	13.96	15.27	16.7
2023-02-01	Baguineda	T3	Centre	Profondeur	12°38'35.324"N,-7°48'33.213"W	14.14	15.42	16.03
2023-02-01	Baguineda	T3	Gauche	Surface	12°38'38.943"N,-7°48'32.468"W	15.5	16.2	16.85
2023-02-01	Baguineda	T3	Gauche	Profondeur	12°38'38.943"N,-7°48'32.468"W	13.22	12.81	15.58
2023-02-08	Gouni	T1	Droite	Surface	12°52'34.048"N,-7°32'17.787"W	13.62	13.84	13.39	100m avant
2023-02-08	Gouni	T1	Droite	Profondeur	12°52'34.048"N,-7°32'17.787"W	14.63	14.59	14.02
2023-02-08	Gouni	T1	Centre	Surface	12°52'41.943"N,-7°32'30.315"W	14.96	15.73	15.81
2023-02-08	Gouni	T1	Centre	Profondeur	12°52'41.943"N,-7°32'30.315"W	14.31	14.91	15.34
2023-02-08	Gouni	T1	Gauche	Surface	12°52'42.277"N,-7°32'36.994"W	19.85	16.66	16.65
2023-02-08	Gouni	T1	Gauche	Profondeur	12°52'42.277"N,-7°32'36.994"W	14.44	15.24	16.64
2023-02-08	Gouni	T2	Droite	Surface	12°52'36.423"N,-7°32'14.245"W	12.66	13.89	13.51	100m après
2023-02-08	Gouni	T2	Droite	Profondeur	12°52'36.423"N,-7°32'14.245"W	14.02	12.38	14.68
2023-02-08	Gouni	T2	Centre	Surface	12°52'49.040"N,-7°32'26.599"W	13.57	13.9	13.15
2023-02-08	Gouni	T2	Centre	Profondeur	12°52'49.040"N,-7°32'26.599"W	12.26	12.42	13.1
2023-02-08	Gouni	T2	Gauche	Surface	12°52'48.819"N,-7°32'32.587"W	12.63	14.02	14.04
2023-02-08	Gouni	T2	Gauche	Profondeur	12°52'48.819"N,-7°32'32.587"W	13.61	14.42	14.74
2023-02-08	Gouni	T3	Droite	Surface	12°52'39.251"N,-7°32'12.050"W	14.04	14.36	12.99	300m après
2023-02-08	Gouni	T3	Droite	Profondeur	12°52'39.251"N,-7°32'12.050"W	15.43	15.33	15.9
2023-02-08	Gouni	T3	Centre	Surface	12°52'50.419"N,-7°32'25.732"W	13.45	13.32	13.89
2023-02-08	Gouni	T3	Centre	Profondeur	12°52'50.419"N,-7°32'25.732"W	16.05	15.55	14.9
2023-02-08	Gouni	T3	Gauche	Surface	12°52'50.918"N,-7°32'31.476"W	14.02	13.4	15.42
2023-02-08	Gouni	T3	Gauche	Profondeur	12°52'50.918"N,-7°32'31.476"W	14.38	15.06	14.8

## Sheet: 03_22
Date	Commauté	T1/T2/T3	Gauche/Milieu/Droite	Surface / Profondeur	Coordonnées GPS	Measurement1	Measurement2	Measurement3
2022-03-08	Gouni	T1	Droite	Surface	12°52'37.506"N, -7°32'10.804"W	22.66	24.04	24.16
2022-03-08	Gouni	T1	Droite	Profondeur	12°52'37.506"N, -7°32'10.804"W	23.67	23.83	24.08
2022-03-08	Gouni	T1	Centre	Surface	12°52'41.804"N, -7°32'17.265"W	15.51	19.8	19.8
2022-03-08	Gouni	T1	Centre	Profondeur	12°52'41.804"N, -7°32'17.265"W	15.75	16.54	17.28
2022-03-08	Gouni	T1	Gauche	Surface	12°52'51.455"N, -7°32'33.334"W	17.17	17.11	17.29
2022-03-08	Gouni	T1	Gauche	Profondeur	12°52'51.455"N, -7°32'33.334"W	17.55	17.66	16.81
2022-03-08	Gouni	T2	Gauche	Surface	12°52'52.141"N, -7°32'38.087"W	16.5	17.83	17.33
2022-03-08	Gouni	T2	Gauche	Profondeur	12°52'52.141"N, -7°32'38.087"W	17.53	17.47	17.42
2022-03-08	Gouni	T2	Centre	Surface	12°52'41.007"N, -7°32'27.830"W	16.36	20.29	19.35
2022-03-08	Gouni	T2	Centre	Profondeur	12°52'41.007"N, -7°32'27.830"W	20.6	20	18.87
2022-03-08	Gouni	T2	Droite	Surface	12°52'33.136"N, -7°32'11.824"W	24.8	24.52	24.53
2022-03-08	Gouni	T2	Droite	Profondeur	12°52'33.136"N, -7°32'11.824"W	25.98	24.59	24.62
2022-03-08	Gouni	T3	Gauche	Surface	12°52'51.455"N,-7°32'33.334"W	19.25	16.75	16.74
2022-03-08	Gouni	T3	Gauche	Profondeur	12°52'51.455"N,-7°32'33.334"W	20.84	20.49	20.76
2022-03-08	Gouni	T3	Centre	Surface	12°52'50.693"N, -7°32'35.843"W	18.92	18.9	18.95
2022-03-08	Gouni	T3	Centre	Profondeur	12°52'50.693"N, -7°32'35.843"W	17.89	17.46	17.81
2022-03-08	Gouni	T3	Droite	Surface	12°52'40.348"N, -7°32'11.628"W	20.8	20.55	20.62
2022-03-08	Gouni	T3	Droite	Profondeur	12°52'40.348"N, -7°32'11.628"W	21.38	20.95	20.77
2022-03-12	Baguineda	T1	Gauche	Surface	12°38'42.622"N, -7°48'42.035"W	20.38	20.22	18.02
2022-03-12	Baguineda	T1	Gauche	Profondeur	12°38'42.622"N, -7°48'42.035"W	16.93	17.08	17.09
2022-03-12	Baguineda	T2	Gauche	Surface	12°38'41.451"N, -7°48'40.149"W	19.45	21	17.66
2022-03-12	Baguineda	T2	Gauche	Profondeur	12°38'41.451"N, -7°48'40.149"W	20.76	17.56	18.55
2022-03-12	Baguineda	T3	Gauche	Surface	12°38'40.745"N, -7°48'36.110"W	16.15	20.89	17.8
2022-03-12	Baguineda	T3	Gauche	Profondeur	12°38'40.745"N, -7°48'36.110"W	16.16	16.2	17.26
2022-03-12	Baguineda	T1	Centre	Surface	12°38'42.232"N, -7°49'27.796"W	20.96	20.13	20.31
2022-03-12	Baguineda	T1	Centre	Profondeur	12°38'42.232"N, -7°49'27.796"W	20.05	20.25	17.85
2022-03-12	Baguineda	T2	Centre	Surface	12°38'42.232"N, -7°49'27.796"W	18.41	18.76	17.44
2022-03-12	Baguineda	T2	Centre	Profondeur	12°38'42.232"N, -7°49'27.796"W	19.27	19.64	21.19
2022-03-12	Baguineda	T3	Centre	Surface	12°38'42.232"N, -7°49'27.796"W	18.92	20.87	16.21
2022-03-12	Baguineda	T3	Centre	Profondeur	12°38'42.232"N, -7°49'27.796"W	18.82	18.65	17.64
2022-03-12	Baguineda	T1	Droite	Surface	12°38'37.463"N, -7°48'46.691"W	17.2	17.74	20.11
2022-03-12	Baguineda	T1	Droite	Profondeur	12°38'37.463"N, -7°48'46.691"W	16.05	16.64	19.43
2022-03-12	Baguineda	T2	Droite	Surface	12°38'36.261"N, -7°48'44.174"W	18.9	19.35	21.2
2022-03-12	Baguineda	T2	Droite	Profondeur	12°38'36.261"N, -7°48'44.174"W	19.8	20.85	16.24
2022-03-12	Baguineda	T3	Droite	Surface	12°40'54.348"N, -7°48'43.748"W	18.17	19.84	21.14
2022-03-12	Baguineda	T3	Droite	Profondeur	12°40'54.348"N, -7°48'43.748"W	19.64	20.37	20.7

## Sheet: 05_22
date	communauté	T1,T2,T3	droite,centre,gauche	surface, profondeur	cordonnée GPS	mesurement1	mesurement 2	mesurement3
150522	Baguineda	T1	droite	surface		11.94	12.36	12.07	100m avant extraction
150522	Baguineda	T1	droite	profondeur		12.27	11.38	12.51
150522	Baguineda	T1	centre	surface		11.07	11.51	12.67
150522	Baguineda	T1	centre	profondeur		11.94	11.83	11.42
150522	Baguineda	T1	gauche	surface		10.84	11.74	11.74
150522	Baguineda	T1	gauche	profondeur		10.21	11.25	9.88
150522	Baguineda	T2	droite	surface		10.82	10.08	10.86	100 après extraction
150522	Baguineda	T2	droite	profondeur		10.26	11.38	11.1
150522	Baguineda	T2	centre	surface		11.37	11.19	10.8
150522	Baguineda	T2	centre	profondeur		11.07	10.14	11.39
150522	Baguineda	T2	gauche	surface		11.54	12.02	12.42
150522	Baguineda	T2	gauche	profondeur		9.61	11.33	12.19
150522	Baguineda	T3	droite	surface		14.41	14.29	14.72	300m après extraction
150522	Baguineda	T3	droite	profondeur		13.05	13.75	13.4
150522	Baguineda	T3	centre	surface		12.88	11.87	12.51
150522	Baguineda	T3	centre	profondeur		10.5	10.73	9.68
150522	Baguineda	T3	gauche	surface		12.19	10.69	11.67
150522	Baguineda	T3	gauche	profondeur		12.6	11.25	12.28
180522	Gouni	T1	droite	surface	12° 53'15.384''N, -7°32'763''W	22.79	22.25	21.02	100m avant extraction
180522	Gouni	T1	droite	profondeur	12°53'15.384''N, -7°32'763"W	20.96	21.68	22.07
180522	Gouni	T1	centre	surface	12°53'7.231"N, -7°32'7.500"W	11.9	11.43	11.71
180522	Gouni	T1	centre	profondeur	12°53'7.231"N, -7°32'7.500"W	11.25	12.91	11.66
180522	Gouni	T1	gauche	surface	12°53'11.299N, -7°32'20.065W	11.95	12.34	12.84
180522	Gouni	T1	gauche	profondeur	12°53'11.299N, -7°32'20.065W	11.13	12.99	12.75
180522	Gouni	T2	droite	surface	12°53'15.384"N, -7°32'31.763"W	19.69	19.02	20.14	100m après extraction
180522	Gouni	T2	droite	profondeur	12°53'15.384"N, -7°32'31.763"W	17.48	17.91	17.91
180522	Gouni	T2	centre	surface	12°53'8.701"N, -7°31'57.362"W	12.4	12.43	14.94
180522	Gouni	T2	centre	profondeur	12°53'8.701"N, -7°31'57.362"W	11.99	13.08	12.22
180522	Gouni	T2	gauche	surface	12°53'18.942"N, -7°32'17.669"W	10.99	10.78	11.99
180522	Gouni	T2	gauche	profondeur	12°53'18.942"N, -7°32'17.669"W	10.98	11.95	11.59
180522	Gouni	T3	droite	surface	12°53'51.842"N, -7°32'15.920"W	19.91	20.02	17.46	300m après extraction
180522	Gouni	T3	droite	profondeur	12°53'51.842"N, -7°32'15.920"W	21.31	21.88	22.11
180522	Gouni	T3	centre	surface	12°53'8.620"N, -7°31'57.312"W	11.37	10.73	10.97
180522	Gouni	T3	centre	profondeur	12°53'8.620"N, -7°31'57.312"W	9.69	10.92	11.22
180522	Gouni	T3	gauche	surface	12°53'25.131"N, -7°32'13.970"W	11.45	11.37	12.46
180522	Gouni	T3	gauche	profondeur	12°53'25.131"N, -7°32'13.970"W	12.99	12.2	12.59

## Sheet: 07_22
dates	communauté	T1/T2/T3	Droite/Centre/Gauche	surface/ Profondeur	Cordonnée GPS	mesurement1	mesurement 2	mesurement 3	Distantiation
2022-07-21	Baguineda	T1	Droite	Surface	12°38'31.920"N,-7°48'35.876"W	59	60	66	100m avant l'extraction
2022-07-21	Baguineda	T1	Droite	Profondeur	12°38'31.920"N,-7°48'35.876"W	58	59	60
2022-07-21	Baguineda	T1	Centre	Surface	12°38'36.561"N,-7°48'35.958"W	58	61	62
2022-07-21	Baguineda	T1	Centre	Profondeur	12°38'36.561"N,-7°48'35.958"W	53	55	58
2022-07-21	Baguineda	T1	Gauche	Surface	12°38'41.913"N,-7°48'30.723"W	56	61	64
2022-07-21	Baguineda	T1	Gauche	Profondeur	12°38'41.913"N,-7°48'30.723"W	60	64	63
2022-07-21	Baguineda	T2	Droite	Surface	12°38'26.519"N,-7°48'27.339"W	57	62	65	100m après l'extraction
2022-07-21	Baguineda	T2	Droite	Profondeur	12°38'26.519"N,-7°48'27.339"W	57	61	69
2022-07-21	Baguineda	T2	Centre	Surface	12°38'37.763"N,-7°48'27.521"W	53	56	57
2022-07-21	Baguineda	T2	Centre	Profondeur	12°38'37.763"N,-7°48'27.521"W	58	62	61
2022-07-21	Baguineda	T2	Gauche	Surface	12°38'40.419"N,-7°48'24.889"W	59	61	63
2022-07-21	Baguineda	T2	Gauche	Profondeur	12°38'40.419"N,-7°48'24.889"W	59	63	62
2022-07-21	Baguineda	T3	Droite	Surface	12°38'25.746"N,-7°48'25.111"W	65	66	69	300m après l'extraction
2022-07-21	Baguineda	T3	Droite	Profondeur	12°38'25.746"N,-7°48'25.111"W	65	67	69
2022-07-21	Baguineda	T3	Centre	Surface	12°38'37.646"N,-7°48'23'796"W	56	61	65
2022-07-21	Baguineda	T3	Centre	Profondeur	12°38'37.646"N,-7°48'23'796"W	54	59	58
2022-07-21	Baguineda	T3	Gauche	Surface	12°38'39.600"N,-7°48'22.702"W	56	62	66
2022-07-21	Baguineda	T3	Gauche	Profondeur	12°38'39.600"N,-7°48'22.702"W	57	60	63
	Communauté	T1/T2/T3	Droite/Centre/Gauche	Surface/Profondeur
2022-07-20	Gouni	T1	Droite	Surface	12°52'23.767''N,-7°32'20.318"W	92	91	91	100m avant l'extraction
2022-07-20	Gouni	T1	Droite	Profondeur	12°52'23.767"N,-7°32'20.318"W	92	90	93
2022-07-20	Gouni	T1	Centre	Surface	12°52'36.726"N,-7°32.31.913"W	44.77	45.54	45.54
2022-07-20	Gouni	T1	Centre	Profondeur	12°52'36.726"N,-7°32.31.913"W	44.83	43.93	43.93
2022-07-20	Gouni	T1	Gauche	Surface	12°52'40.891"N,-7°32'42.066"W	39.27	39.27	41.12
2022-07-20	Gouni	T1	Gauche	Profondeur	12°52'40.891"N,-7°32'42.066"W	40.41	43.11	40.58
2022-07-20	Gouni	T2	Droite	Surface	12°52'50.541"N,-7°32'9.094"W	52	53	51	100m apres l'extraction
2022-07-20	Gouni	T2	Droite	Profondeur	12°52'50.541"N,-7°32'9.094"W	50	50	53
2022-07-20	Gouni	T2	Centre	Surface	12°52'42.355"N,-7°32'25.049"W	40.41	41.47	41.81
2022-07-20	Gouni	T2	Centre	Profondeur	12°52'42.355"N,-7°32'25.049"W	44.1	42.8	47.36
2022-07-20	Gouni	T2	Gauche	Surface	12°52'47.728"N,-7°32'36.746"W	44.96	43.79	43.38
2022-07-20	Gouni	T2	Gauche	Profondeur	12°52'47.728"N,-7°32'36.746"W	43.21	42.2	42.52
2022-07-20	Gouni	T3	Droite	Surface	12°52'44.141"N,-7°32'11.178"W	73	69	68	300m après l'extraction
2022-07-20	Gouni	T3	Droite	Profondeur	12°52'44.141"N,-7°32'11.178"W	68	69	69
2022-07-20	Gouni	T3	Centre	Surface	12°53'51.876"N,-7°32'14.883"W	42.5	41.67	42.19
2022-07-20	Gouni	T3	Centre	Profondeur	12°53'51.876"N,-7°32'14.883"W	41.74	41.09	41.71
2022-07-20	Gouni	T3	Gauche	Surface	12°52'52.817"N,-7°32'33.096"W	44.57	45.24	44.54
2022-07-20	Gouni	T3	Gauche	Profondeur	12°52'52.817"N,-7°32'33.096"W	44.74	45.71	43.56

## Sheet: 09_22
Date	Communauté	T1/T2/T3	Droite/Centre/Gauche	Surface/Profondeur	Cordonné GPS	Mesure1	Mesure2	Mesure3	Distanciation												Dates	Communauté	T1/T2/T3	Droite/Centre/Gauche	Surface/Professeur	Coordonnées GPS	Mesure 1	Mesure 2	Mesure 3	Distantion
2022-09-15	Baguineda	T1	Droite	Surface	12°39'1.208"N,-7°48'32.564"W	33.76	35.09	35.92	100m avant
2022-09-15	Baguineda	T1	Droite	Profondeur	12°39'1.208"N,-7°48'32.564"W	39.12	35.61	36.2
2022-09-15	Baguineda	T1	Centre	Surface	12°38'38.974"N,-748'46.044"W	35.19	37.35	37.48
2022-09-15	Baguineda	T1	Centre	Profondeur	12°38'38.974"N,-748'46.044"W	38.27	36.07	36.55
2022-09-15	Baguineda	T1	Gauche	Surface	12°38'42.392"N,-7°48'29.053"W	34.38	36.41	35.57
2022-09-15	Baguineda	T1	Gauche	Profondeur	12°38'42.392"N,-7°48'29.053"W	31.82	33.85	35.47
2022-09-15	Baguineda	T2	Droite	Surface	12°38'32.787"N,-7°48'40.102"W	33.71	34.55	35.85	100 apres
2022-09-15	Baguineda	T2	Droite	Profondeur	12°38'32.787"N,-7°48'40.102"W	33.36	33.6	34.34
2022-09-15	Baguineda	T2	Centre	Surface	12°38'38.974"N,-748'46.044"W	37.97	34.71	36.29
2022-09-15	Baguineda	T2	Centre	Profondeur	12°38'38.974"N,-748'46.044"W	33.53	36.06	37.05
2022-09-15	Baguineda	T2	Gauche	Surface	12°38'41.166"N,-7°48'28.930"W	34.27	35.33	35.82
2022-09-15	Baguineda	T2	Gauche	Profondeur	12°38'41.166"N,-7°48'28.930"W	42.19	45.91	42.03
2022-09-15	Baguineda	T3	Droite	Surface	12°39'36.550"N,-7°49'55.941"W	35.95	35.1	35.96	300m après
2022-09-15	Baguineda	T3	Droite	Profondeur	12°39'36.550"N,-7°49'55.941"W	44.56	45.38	42.44
2022-09-15	Baguineda	T3	Centre	Surface	12°38'35.298"N,-7°48'30.845"W	34.5	32.56	35.29
2022-09-15	Baguineda	T3	Centre	Profondeur	12°38'35.298"N,-7°48'30.845"W	34.37	32.06	33.26
2022-09-15	Baguineda	T3	Gauche	Surface	12°38'40.096"N,-7°48'28.683"W	32.27	33.04	33.45
2022-09-15	Baguineda	T3	Gauche	Profondeur	12°38'40.096"N,-7°48'28.683"W	34.76	38.23	38.44
Date	Communauté T1/T2/T3		Droite/Centre/Gauche	Surface/Profondeur	Cordonnée GPS	Mesure1	Mesure2	Mesure3	Distanciation
2022-09-27	Gouni	T1	Droite	Surface	12°52'22.249"N,-7°32'19.201"W	28.09	29.06	31.07	100m avant
2022-09-27	Gouni	T1	Droite	Profondeur	12°52'22.249"N,-7°32'19.201"W	29.45	30.16	33.45
2022-09-27	Gouni	T1	Centre	Surface	12°52'36.726"N,-7°32'31.913"W	26.41	25.03	27.01
2022-09-27	Gouni	T1	Centre	Profondeur	12°52'36.726"N,-7°32'31.913"W	24.34	26.24	26.41
2022-09-27	Gouni	T1	Gauche	Surface	12°52'38.543"N,: -7°32'47.050"W	25.04	25.97	27.14
2022-09-27	"	T1	Gauche	Profondeur	12°52'38.543"N,: -7°32'47.050"W	26.07	28.36	28.7
2022-09-27	Gouni	T2	Droite	Surface		32.28	32.93	33.64	100m après
2022-09-27	Gouni	T2	Droite	Profondeur		28.55	29.72	30.55
2022-09-27	Gouni	T2	Centre	Surface	12°52'42.325"N,-7°32'30.399"W	24.12	25.14	25.29
2022-09-27	Gouni	T2	Centre	Profondeur	12°52'42.325"N,-7°32'30.399"W	23.5	24.38	26.06
2022-09-27	Gouni	T2	Gauche	Surface	12°52'46.355"N,-7°32'37.505"W	24.87	27.26	27.72
2022-09-27	Gouni	T2	Gauche	Profondeur	12°52'46.355"N,-7°32'37.505"W	26.15	28.12	29.4
2022-09-27	Gouni	T3	Droite	Surface	12°52'47.728"N,-7°32'36.746"W	30.23	31.57	34.63	300m après
2022-09-27	Gouni	T3	Droite	Profondeur	12°52'47.728"N,-7°32'36.746"W	28.09	31.9	33.21
2022-09-27	Gouni	T3	Centre	Surface	12°52'52.136"N,-7°32'28.680"W	24.5	25.9	26.54
2022-09-27	Gouni	T3	Centre	Profondeur	12°52'52.136"N,-7°32'28.680"W	21.59	23.03	24.06
2022-09-27	Gouni	T3	Gauche	Surface	12°52'52.250"N,-7°32'33.183"W	23.9	25.59	25.55
2022-09-27	Gouni	T3	Gauche	Profondeur	12°52'52.250"N,-7°32'33.183"W	24.24	25.77	28.48

## Sheet: 11_22
Dates	Communauté	T1/T2/T3	Droite/Centre/Gauche	Surface/Profondeur	Cordonnée GPS	Mesure1	Mesure2	Mesure3	Distanciation
2022-11-17	Gouni	T1	Droite	Surface	12°52'23.737"N,-7°32'18.530"W	16.85	16.6	16.89	100m après
2022-11-17	Gouni	T1	Droite	Profondeur	12°52'23.737"N,-7°32'18.530"W	19.7	16.54	17.06
2022-11-17	Gouni	T1	Centre	Surface	12°52'34.716"N,-7°32'38.249"W	16.09	16.21	16.62
2022-11-17	Gouni	T1	Centre	Profondeur	12°52'34.716"N,-7°32'33.249"W	16.76	17.34	17.11
2022-11-17	Gouni	T1	Gauche	Surface	12°52'40.251"N,-7°32'43.446"W	16	17.59	18.77
2022-11-17	Gouni	T1	Gauche	Profondeur	12°52'40.251"N,-7°32'43.446"W	16.85	15.29	18.21
2022-11-17	Gouni	T2	Droite	Surface	12°52'31.307"N,-7°32'13.835"W	19.61	19.08	19.18	100m après
2022-11-17	Gouni	T2	Droite	Profondeur	12°52'31.307"N,-7°32'33.835"W	19.46	16.28	18.79
2022-11-17	Gouni	T2	Centre	Surface	12°52'40.497"N,-7°32'33.322"W	19.19	16.71	17.09
2022-11-17	Gouni	T2	Centre	Profondeur	12°52'40.497"N,-7°32'33.322"W	18.71	19.1	18.26
2022-11-17	Gouni	T2	Gauche	Surface	12°52'43.876"N,-7°32'39.656"W	17.4	16.8	18.32
2022-11-17	Gouni	T2	Gauche	Profondeur	12°52'43.876"N,-7°32'39.656"W	15.06	16.27	17.47
2022-11-17	Gouni	T3	Droite	Surface	12°52'34.347"N,-7°32'13.506"W	16.92	17.79	15.65	300m après
2022-11-17	Gouni	T3	Droite	Profondeur	12°52'34.347"N,-7°32'13.506"W	17.72	16.81	18.59
2022-11-17	Gouni	T3	Centre	Surface	12°52'43.933"N,-7°32'26.585"W	16.64	17.97	18.48
2022-11-17	Gouni	T3	Centre	Profondeur	12°52'43.933"N,-7°32'26.585"W	17.79	18.36	17.46
2022-11-17	Gouni	T3	Gauche	Surface	12°52'47.488"N,-7°32'37.238"W	17.49	16.58	18.9
2022-11-17	Gouni	T3	Gauche	Profondeur	12°52'47.488"N,-7°32'37.238"W	17.08	17.69	18.83
Dates	Communauté	T1/T2/T3	Droite/Centre/Gauche	Surface/Profondeur	Cordonnée GPS	Lesure1	Mesure2	Mesure3	Distanciation
2022-11-19	Baguineda	T1	Droite	Surface	12°38'36.986"N,-7°48'46.488"W	20.72	20.72	21.16	100m avant
2022-11-19	Baguineda	T1	Droite	Profondeur	12°38'36.986"N,-7°48'46.488"W	22.41	22.18	22.9
2022-11-19	Baguineda	T1	Centre	Surface	12°38'42.590"N,-7°48'43.452"W	19.9	21.09	21.67
2022-11-19	Baguineda	T1	Centre	Profondeur	12°38'42.590"N,-7°48'43.452"W	25.05	25.28	26.25
2022-11-19	Baguineda	T1	Gauche	Surface	12°38'44.767"N,-7°48'40.364"W	25.09	24.83	24.9
2022-11-19	Baguineda	T1	Gauche	Profondeur	12°38'44.767"N,-7°48'40.364"W	20.54	21.44	24.27
2022-11-19	Baguineda	T2	Droite	Surface	12°38'33.612"N,-7°48'40.793"W	23.09	24.31	25.51	100m après
2022-11-19	Baguineda	T2	Droite	Profondeur	12°38'33.612"N,-7°48'40.793"W	24.99	25.23	25.72
2022-11-19	Baguineda	T2	Centre	Surface	12°38'41.246"N,-7°48'38.238"W	21.37	21.88	22.32
2022-11-19	Baguineda	T2	Centre	Profondeur	12°38'41.246"N,-7°48'38.238"W	20.18	20.37	21.62
2022-11-19	Baguineda	T2	Gauche	Surface	12°38'43.852"N,-7°48'47.171"W	22.07	23.07	23.09
2022-11-19	Baguineda	T2	Gauche	Profondeur	12°38'43.852"N,-7°48'47.171"W	23.58	21.73	22.5
2022-11-19	Baguineda	T3	Droite	Surface	12°38'31.816"N,-7°48'38.478"W	19.03	19.83	20.57	300m après
2022-11-19	Baguineda	T3	Droite	Profondeur	12°38'31.816"N,-7°48'38.478"W	20.7	21.56	21
2022-11-19	Baguineda	T3	Centre	Surface	12°38'41.177"N,-7°48'36.662"W	21.82	23.76	23.96
2022-11-19	Baguineda	T3	Centre	Profondeur	12°38'41.177"N,-7°48'36.662"W	19.54	19.9	20.33
2022-11-19	Baguineda	T3	Gauche	Surface	12°38'43.092"N,-7°48'35.776"W	21.49	22.51	23.18
2022-11-19	Baguineda	T3	Gauche	Profondeur	12°38'43.092"N,-7°48'35.776"W	21.57	23.45	22.19

## Sheet: 02_23
Dates	Communauté	T1/T2/T3	Droite/Centre/Gauche	Surface/Profondeur	Coordonnées GPS	Mesure 1	Mesure 2	Mesure 3	Distantion
2023-02-01	Baguineda	T1	Droite	Surface	12°38'32.964"N,-7°48'39.125"W	11.24	12.55	12.84	100m avant
2023-02-01	Baguineda	T1	Droite	Profondeur	12°38'32.964"N,-7°48'39.125"W	16.56	16.41	15.8
2023-02-01	Baguineda	T1	Centre	Surface	12°38'35.836"N,-7°48'38.176"W	14.91	14.99	15.2
2023-02-01	Baguineda	T1	Centre	Profondeur	12°38'35.836"N,-7°48'38.176"W	18.14	19.51	15.04
2023-02-01	Baguineda	T1	Gauche	Surface	12°38'40.369"N,-7°48'35.313"W	18.02	18.26	17.25
2023-02-01	Baguineda	T1	Gauche	Profondeur	12°38'40.369"N,-7°48'35.313"W	19.22	17.87	18.15
2023-02-01	Baguineda	T2	Droite	Surface	12°38'31.272"N,-7°48'36.576"W	13.25	13.25	15.73	100m après
2023-02-01	Baguineda	T2	Droite	Profondeur	12°38'31.272"N,-7°48'36.576"W	14.38	14.32	16.83
2023-02-01	Baguineda	T2	Centre	Surface	12°38'35.399"N,-7°48'35.210"W	14.34	14.6	15.85
2023-02-01	Baguineda	T2	Centre	Profondeur	12°38'35.399"N,-7°48'35.210"W	14.63	15.78	16.17
2023-02-01	Baguineda	T2	Gauche	Surface	12°38'30.000"N,-7°48'33.406"W	14.06	17.68	17.3
2023-02-01	Baguineda	T2	Gauche	Profondeur	12°38'30.000"N,-7°48'33.406"W	14.5	14.94	17.37
2023-02-01	Baguineda	T3	Droite	Surface	12°38'29.856"N,-7°48'34.286"W	14.91	13.38	13.49	300m après
2023-02-01	Baguineda	T3	Droite	Profondeur	12°38'29.856"N,-7°48'34.286"W	15.77	16.9	17.3
2023-02-01	Baguineda	T3	Centre	Surface	12°38'35.324"N,-7°48'33.213"W	13.96	15.27	16.7
2023-02-01	Baguineda	T3	Centre	Profondeur	12°38'35.324"N,-7°48'33.213"W	14.14	15.42	16.03
2023-02-01	Baguineda	T3	Gauche	Surface	12°38'38.943"N,-7°48'32.468"W	15.5	16.2	16.85
2023-02-01	Baguineda	T3	Gauche	Profondeur	12°38'38.943"N,-7°48'32.468"W	13.22	12.81	15.58
2023-02-08	Gouni	T1	Droite	Surface	12°52'34.048"N,-7°32'17.787"W	13.62	13.84	13.39	100m avant
2023-02-08	Gouni	T1	Droite	Profondeur	12°52'34.048"N,-7°32'17.787"W	14.63	14.59	14.02
2023-02-08	Gouni	T1	Centre	Surface	12°52'41.943"N,-7°32'30.315"W	14.96	15.73	15.81
2023-02-08	Gouni	T1	Centre	Profondeur	12°52'41.943"N,-7°32'30.315"W	14.31	14.91	15.34
2023-02-08	Gouni	T1	Gauche	Surface	12°52'42.277"N,-7°32'36.994"W	19.85	16.66	16.65
2023-02-08	Gouni	T1	Gauche	Profondeur	12°52'42.277"N,-7°32'36.994"W	14.44	15.24	16.64
2023-02-08	Gouni	T2	Droite	Surface	12°52'36.423"N,-7°32'14.245"W	12.66	13.89	13.51	100m après
2023-02-08	Gouni	T2	Droite	Profondeur	12°52'36.423"N,-7°32'14.245"W	14.02	12.38	14.68
2023-02-08	Gouni	T2	Centre	Surface	12°52'49.040"N,-7°32'26.599"W	13.57	13.9	13.15
2023-02-08	Gouni	T2	Centre	Profondeur	12°52'49.040"N,-7°32'26.599"W	12.26	12.42	13.1
2023-02-08	Gouni	T2	Gauche	Surface	12°52'48.819"N,-7°32'32.587"W	12.63	14.02	14.04
2023-02-08	Gouni	T2	Gauche	Profondeur	12°52'48.819"N,-7°32'32.587"W	13.61	14.42	14.74
2023-02-08	Gouni	T3	Droite	Surface	12°52'39.251"N,-7°32'12.050"W	14.04	14.36	12.99	300m après
2023-02-08	Gouni	T3	Droite	Profondeur	12°52'39.251"N,-7°32'12.050"W	15.43	15.33	15.9
2023-02-08	Gouni	T3	Centre	Surface	12°52'50.419"N,-7°32'25.732"W	13.45	13.32	13.89
2023-02-08	Gouni	T3	Centre	Profondeur	12°52'50.419"N,-7°32'25.732"W	16.05	15.55	14.9
2023-02-08	Gouni	T3	Gauche	Surface	12°52'50.918"N,-7°32'31.476"W	14.02	13.4	15.42
2023-02-08	Gouni	T3	Gauche	Profondeur	12°52'50.918"N,-7°32'31.476"W	14.38	15.06	14.8
