# Supplementary material for: Social ecology of artisanal sand mining in the Niger River around Bamako, Mali
Source: PLoS One. 2025 Jan 30;20(1):e0318029. doi: 10.1371/journal.pone.0318029 (PMC11781661; doi:10.1371/journal.pone.0318029)
Supplement: S5 File — (XLSX) [file pone.0318029.s005.xlsx]

## Sheet: Gouni_08.03.22
Crossing the Niger River from right riverbank to left
Distance (m)	Depth (m) 2022		Depth (m) 1974	Difference
10	0.4		0.05	0.35
60	2.9		0.1	2.8
110	1.9		0.2	1.7
160	2.5		0.25	2.25
200	2		0.3	1.7
245	2.1		0.35	1.75
290	3		0.4	2.6
360	0.5		0.45	0.05
400	0.7		0.5	0.2
430	1.5		0.55	0.95
460	1.5		0.6	0.9
520	1.5		0.65	0.85
560	1.5		0.7	0.8
590	1.5		0.7	0.8
635	2		0.65	1.35
670	2		0.6	1.4
700	1.9		0.55	1.35
730	1.9		0.5	1.4
765	2.2		0.45	1.75
800	3.6		0.4	3.2
820	2.9		0.35	2.55
850	2.5		0.3	2.2
888	1.9		0.25	1.65
920	1.5		0.2	1.3
940	1		0.15	0.85
965	0.5		0.1	0.4
To the end (1000)	0.5		0.05	0.45
			min	0.05
			max	3.2
			average	1.39074
			cm	139.074
			per year (cm)	2.89738
average depth	1.77407		0.383333	1.39074
	2022		1974		Difference
Area (calculated with 3DExperience from above values)	1862	m2	467	m2	1395	m2

## Sheet: UsineToch_11.03.22
Distance (m)	Depth (m) 2022	Depth (m) 1976	Difference
0	1	0.1	0.9
25	2	0.1	1.9
50	3	0.1	2.9
75	3.5	0.1	3.4
100	3.15	0.1	3.05
130	4	0.1	3.9
150	4.4	1	3.4
200	3.15	1	2.15
230	2.8	1	1.8
300	2.1	0.5	1.6
325	2	0.5	1.5
355	1.5	0.5	1
380	1.5	0.5	1
405	1.5	0.4	1.1
440	1.5	0.3	1.2
465	1	0.3	0.7
490	1	0.2	0.8
520	0.9	0.1	0.8
		min	0.7
		max	3.9
		average	1.83889
		cm	183.889
		per year (cm)	3.99758
average depth	2.22222	0.383333	1.83889
	2022		1976		Difference
Area (calculated with 3DExperience from above values)	1221	m2	208	m2	1013	m2
